# Supplementary material for: ZNF32 histidine 179 and 183 single-site and double-site mutations promote nuclear speckle formation but differentially regulate the proliferation of breast cancer cells
Source: Front Cell Dev Biol. 2025 Feb 19;13:1490231. doi: 10.3389/fcell.2025.1490231 (PMC11880268; doi:10.3389/fcell.2025.1490231)
Supplement: Supplementary file 1 [file DataSheet1.zip › Supplementary Files/Supplemental Table 1.xlsx]

## Sheet: Sheet1
All DEGs (Nuclear speckles formation)
#ID	Gene name	H179A_FPKM	H183A_FPKM	H179, 183A_FPKM	WT_FPKM	WT vs H179A_edgeR_FDR	WT vs H179A_edgeR_log2FC	WT vs H179A_edgeR_(FDR_0.01_FC_3)_regulated	WT vs H183A_edgeR_FDR	WT vs H183A_edgeR_log2FC	WT vs H183A_edgeR_(FDR_0.01_FC_3)_regulated	WT vs H179, 183A_edgeR_FDR	WT vs H179, 183A_edgeR_log2FC	WT vs H179, 183A_edgeR_(FDR_0.01_FC_3)_regulated	COG_class	COG_class_annotation	GO_annotation	KEGG_annotation	KEGG_pathway_annotation	KOG_class	KOG_class_annotation	Pfam_annotation	Swiss_Prot_annotation	eggNOG_class	eggNOG_class_annotation	NR_annotation	GO_second_level_annotation
ENSG00000001561	ENPP4	1.37842	1.23236	1.30235	0.205631	4.41764e-16	2.65069	up	2.35275e-14	2.48707	up	4.29512e-15	2.58187	up	[R]	General function prediction only	Biological Process: cell activation (GO:0001775);; Biological Process: immune effector process (GO:0002252);; Biological Process: cell activation involved in immune response (GO:0002263);; Biological Process: myeloid leukocyte activation (GO:0002274);; Biological Process: myeloid cell activation involved in immune response (GO:0002275);; Biological Process: neutrophil activation involved in immun…	K18424|2.9e-271|hsa:22875|K18424 ectonucleotide pyrophosphatase/phosphodiesterase family member 4 [EC:3.6.1.29] | (RefSeq) ENPP4, NPP4; ectonucleotide pyrophosphatase/phosphodiesterase 4	Purine metabolism (ko00230)	[R]	General function prediction only	Type I phosphodiesterase / nucleotide pyrophosphatase	Bis(5'-adenosyl)-triphosphatase ENPP4 OS=Homo sapiens OX=9606 GN=ENPP4 PE=1 SV=3	S	Function unknown	bis(5'-adenosyl)-triphosphatase ENPP4 precursor [Homo sapiens]	biological process: cellular process (GO:0009987);; biological process: single-organism process (GO:0044699);; biological process: immune system process (GO:0002376);; biological process: response to stimulus (GO:0050896);; molecular function: catalytic activity (GO:0003824);; cellular component: cell (GO:0005623);; cellular component: cell part (GO:0044464);; cellular component: membrane (GO:001…
ENSG00000005108	THSD7A	0.199764	0.278563	0.186367	0.02929	2.85722e-08	2.55473	up	1.64856e-12	3.03979	up	7.62863e-08	2.47347	up	--	--	Cellular Component: integral component of membrane (GO:0016021);;	K04512|1.4e-52|ccar:109070055|K04512 dishevelled associated activator of morphogenesis | (RefSeq) disheveled-associated activator of morphogenesis 2-like	Wnt signaling pathway (ko04310)	[O]	Posttranslational modification, protein turnover, chaperones	Spondin-like TSP1 domain	Thrombospondin type-1 domain-containing protein 7A OS=Homo sapiens OX=9606 GN=THSD7A PE=1 SV=4	S	Function unknown	thrombospondin type-1 domain-containing protein 7A precursor [Homo sapiens]	cellular component: membrane (GO:0016020);; cellular component: membrane part (GO:0044425)
ENSG00000006128	TAC1	137.201	119.523	115.387	1.74396	1.38392e-106	6.17947	up	1.1714e-100	5.95726	up	5.43352e-100	5.94369	up	--	--	Cellular Component: extracellular region (GO:0005576);; Biological Process: tachykinin receptor signaling pathway (GO:0007217);; Biological Process: neuropeptide signaling pathway (GO:0007218);;	K05239|6.0e-60|hsa:6863|K05239 tachykinin 1 | (RefSeq) TAC1, Hs.2563, NK2, NKNA, NPK, TAC2; tachykinin precursor 1	Neuroactive ligand-receptor interaction (ko04080)	--	--	Tachykinin family	Protachykinin-1 OS=Homo sapiens OX=9606 GN=TAC1 PE=1 SV=1	O	Posttranslational modification, protein turnover, chaperones	protachykinin-1 isoform beta precursor [Homo sapiens]	cellular component: extracellular region (GO:0005576);; biological process: cellular process (GO:0009987);; biological process: signaling (GO:0023052);; biological process: single-organism process (GO:0044699);; biological process: response to stimulus (GO:0050896);; biological process: biological regulation (GO:0065007)
ENSG00000006327	TNFRSF12A	482.625	521.883	481.933	58.4598	2.91075e-39	2.97108	up	1.01674e-41	3.07682	up	2.23825e-39	2.97608	up	--	--	Cellular Component: plasma membrane (GO:0005886);; Biological Process: positive regulation of apoptotic process (GO:0043065);;	K05149|1.3e-22|rbb:108523340|K05149 tumor necrosis factor receptor superfamily member 12A | (RefSeq) TNFRSF12A; TNF receptor superfamily member 12A	Cytokine-cytokine receptor interaction (ko04060)	--	--	Tumour necrosis factor receptor stn_TNFRSF12A_TNFR domain	Tumor necrosis factor receptor superfamily member 12A OS=Homo sapiens OX=9606 GN=TNFRSF12A PE=1 SV=1	U	Intracellular trafficking, secretion, and vesicular transport	LOW QUALITY PROTEIN: TNFRSF12A isoform 1 [Pan troglodytes]	cellular component: cell (GO:0005623);; cellular component: membrane (GO:0016020);; cellular component: cell part (GO:0044464);; biological process: biological regulation (GO:0065007)
ENSG00000008323	PLEKHG6	0.454746	0.510968	0.591675	0.08552	0.000293994	1.98675	up	1.63293e-06	2.40037	up	0.000576041	1.89519	up	--	--	Molecular Function: guanyl-nucleotide exchange factor activity (GO:0005085);; Molecular Function: GTPase activator activity (GO:0005096);;	K19464|1.0e-111|oaa:100088734|K19464 pleckstrin homology domain-containing family G member 5 | (RefSeq) PLEKHG5; pleckstrin homology domain-containing family G member 5 isoform X1	Pathways in cancer (ko05200)	[T]	Signal transduction mechanisms	RhoGEF domain	Pleckstrin homology domain-containing family G member 6 OS=Homo sapiens OX=9606 GN=PLEKHG6 PE=1 SV=3	T	Signal transduction mechanisms	pleckstrin homology domain containing, family G (with RhoGef domain) member 6, isoform CRA_b [Homo sapiens]	molecular function: molecular function regulator (GO:0098772);; biological process: biological regulation (GO:0065007)
ENSG00000008517	IL32	7.08817	6.36248	4.05511	0.343417	1.58247e-28	4.13999	up	5.19932e-27	4.02444	up	1.0108e-17	3.40275	up	--	--	Biological Process: immune response (GO:0006955);;	K22632|1.0e-100|pps:100967233|K22632 interleukin 32 | (RefSeq) IL32; interleukin-32	Cytokine-cytokine receptor interaction (ko04060)	--	--	Interleukin 32	Interleukin-32 OS=Homo sapiens OX=9606 GN=IL32 PE=1 SV=3	S	Function unknown	interleukin-32 isoform B [Homo sapiens]	biological process: immune system process (GO:0002376);; biological process: response to stimulus (GO:0050896)
ENSG00000009724	MASP2	1.39958	1.69518	2.25499	0.171421	1.2023e-12	2.91279	up	1.58307e-15	3.15765	up	3.62636e-21	3.59331	up	[O]	Posttranslational modification, protein turnover, chaperones	Molecular Function: opsonin binding (GO:0001846);; Molecular Function: complement binding (GO:0001848);; Molecular Function: complement component C4b binding (GO:0001855);; Biological Process: complement activation, lectin pathway (GO:0001867);; Biological Process: immune effector process (GO:0002252);; Biological Process: activation of immune response (GO:0002253);; Biological Process: immune sy…	K03993|0.0e+00|hsa:10747|K03993 mannan-binding lectin serine protease 2 [EC:3.4.21.104] | (RefSeq) MASP2, MAP19, MASP-2, MASP1P1, sMAP; mannan binding lectin serine peptidase 2	Complement and coagulation cascades (ko04610);; Staphylococcus aureus infection (ko05150)	[E]	Amino acid transport and metabolism	Trypsin	Mannan-binding lectin serine protease 2 OS=Homo sapiens OX=9606 GN=MASP2 PE=1 SV=4	O	Posttranslational modification, protein turnover, chaperones	mannan-binding lectin serine protease 2 isoform 1 preproprotein [Homo sapiens]	molecular function: binding (GO:0005488);; biological process: immune system process (GO:0002376);; biological process: metabolic process (GO:0008152);; biological process: response to stimulus (GO:0050896);; biological process: biological regulation (GO:0065007);; molecular function: catalytic activity (GO:0003824);; cellular component: extracellular region (GO:0005576);; cellular component: ext…
ENSG00000010379	SLC6A13	0.785344	0.552227	0.765573	0	3.32848e-10	8.3141	up	3.10503e-09	8.33088	up	2.74618e-11	8.49387	up	[R]	General function prediction only	Molecular Function: gamma-aminobutyric acid:sodium symporter activity (GO:0005332);; Cellular Component: integral component of plasma membrane (GO:0005887);;	K05046|0.0e+00|hsa:6540|K05046 solute carrier family 6 (neurotransmitter transporter, GABA) member 13 | (RefSeq) SLC6A13, GAT-2, GAT2, GAT3; solute carrier family 6 member 13	Synaptic vesicle cycle (ko04721);; GABAergic synapse (ko04727)	[T]	Signal transduction mechanisms	Sodium:neurotransmitter symporter family	Sodium- and chloride-dependent GABA transporter 2 OS=Homo sapiens OX=9606 GN=SLC6A13 PE=1 SV=3	P	Inorganic ion transport and metabolism	sodium- and chloride-dependent GABA transporter 2 isoform 1 [Homo sapiens]	molecular function: transporter activity (GO:0005215);; biological process: single-organism process (GO:0044699);; biological process: localization (GO:0051179);; cellular component: cell (GO:0005623);; cellular component: membrane (GO:0016020);; cellular component: membrane part (GO:0044425);; cellular component: cell part (GO:0044464)
ENSG00000011347	SYT7	4.77666	5.88059	5.3326	0.029137	1.47919e-68	7.16596	up	1.03302e-74	7.36332	up	6.0211e-70	7.21137	up	--	--	Molecular Function: calcium-dependent phospholipid binding (GO:0005544);; Biological Process: exocytosis (GO:0006887);; Cellular Component: membrane (GO:0016020);;	K19907|1.5e-234|ggo:101132613|K19907 synaptotagmin-7 | (RefSeq) SYT7; synaptotagmin-7 isoform X6	--	[TU]	Signal transduction mechanisms;; Intracellular trafficking, secretion, and vesicular transport	C2 domain	Synaptotagmin-7 OS=Homo sapiens OX=9606 GN=SYT7 PE=1 SV=3	S	Function unknown	synaptotagmin-7 isoform 2 [Homo sapiens]	molecular function: binding (GO:0005488);; biological process: cellular process (GO:0009987);; biological process: single-organism process (GO:0044699);; biological process: localization (GO:0051179);; cellular component: membrane (GO:0016020)
ENSG00000019485	PRDM11	3.11411	3.325	2.89565	0.712309	1.91763e-12	1.81513	up	2.34188e-14	1.95364	up	2.87759e-13	1.88271	up	--	--	Molecular Function: molecular_function (GO:0003674);; Molecular Function: chromatin binding (GO:0003682);; Molecular Function: binding (GO:0005488);;	K18709|3.2e-43|spu:105437981|K18709 speckle targeted PIP5K1A-regulated poly(A) polymerase [EC:2.7.7.19 2.7.7.52] | (RefSeq) uncharacterized protein LOC105437981	--	--	--	--	PR domain-containing protein 11 OS=Homo sapiens OX=9606 GN=PRDM11 PE=1 SV=2	S	Function unknown	PR domain-containing protein 11 isoform 1 [Homo sapiens]	molecular function: binding (GO:0005488)
ENSG00000023445	BIRC3	43.4177	37.4929	29.2197	1.45392	4.27014e-80	4.7938	up	1.70361e-74	4.57681	up	2.7612e-65	4.23339	up	--	--	Biological Process: regulation of cytokine production (GO:0001817);; Biological Process: regulation of cytokine-mediated signaling pathway (GO:0001959);; Biological Process: regulation of immune system process (GO:0002682);; Biological Process: regulation of immune effector process (GO:0002697);; Biological Process: regulation of response to biotic stimulus (GO:0002831);; Molecular Function: mole…	K16060|0.0e+00|hsa:330|K16060 baculoviral IAP repeat-containing protein 2/3 | (RefSeq) BIRC3, AIP1, API2, CIAP2, HAIP1, HIAP1, IAP-1, MALT2, MIHC, RNF49, c-IAP2; baculoviral IAP repeat containing 3	Platinum drug resistance (ko01524);; NF-kappa B signaling pathway (ko04064);; Ubiquitin mediated proteolysis (ko04120);; Apoptosis (ko04210);; Apoptosis - multiple species (ko04215);; Necroptosis (ko04217);; Hippo signaling pathway (ko04390);; Focal adhesion (ko04510);; NOD-like receptor signaling pathway (ko04621);; TNF signaling pathway (ko04668);; Salmonella infection (ko05132);; Toxoplasmosis…	[DR]	Cell cycle control, cell division, chromosome partitioning;; General function prediction only	Inhibitor of Apoptosis domain	Baculoviral IAP repeat-containing protein 3 OS=Homo sapiens OX=9606 GN=BIRC3 PE=1 SV=2	O	Posttranslational modification, protein turnover, chaperones	baculoviral IAP repeat-containing protein 3 [Homo sapiens]	biological process: biological regulation (GO:0065007);; molecular function: catalytic activity (GO:0003824);; molecular function: molecular function regulator (GO:0098772);; cellular component: cell (GO:0005623);; cellular component: cell part (GO:0044464);; cellular component: organelle (GO:0043226);; cellular component: organelle part (GO:0044422);; biological process: metabolic process (GO:00…
ENSG00000023572	GLRX2	32.664	28.0811	26.6515	6.09635	9.45196e-17	1.92209	up	3.22704e-16	1.88634	up	1.52881e-20	2.15072	up	[O]	Posttranslational modification, protein turnover, chaperones	Molecular Function: electron carrier activity (GO:0009055);; Molecular Function: protein disulfide oxidoreductase activity (GO:0015035);; Biological Process: cell redox homeostasis (GO:0045454);;	K03676|1.1e-82|hsa:51022|K03676 glutaredoxin 3 | (RefSeq) GLRX2, CGI-133, GRX2; glutaredoxin 2	--	[O]	Posttranslational modification, protein turnover, chaperones	Glutaredoxin	Glutaredoxin-2, mitochondrial OS=Homo sapiens OX=9606 GN=GLRX2 PE=1 SV=1	O	Posttranslational modification, protein turnover, chaperones	glutaredoxin 2 isoform 2 precursor [Homo sapiens]	molecular function: electron carrier activity (GO:0009055);; molecular function: catalytic activity (GO:0003824);; biological process: metabolic process (GO:0008152);; biological process: single-organism process (GO:0044699);; biological process: cellular process (GO:0009987);; biological process: biological regulation (GO:0065007)
ENSG00000023608	SNAPC1	56.9539	43.1388	38.9611	10.6459	2.63007e-25	2.33462	up	5.61483e-18	1.93079	up	8.25431e-16	1.79935	up	--	--	Molecular Function: molecular_function (GO:0003674);; Molecular Function: nucleic acid binding (GO:0003676);; Molecular Function: DNA binding (GO:0003677);; Molecular Function: binding (GO:0005488);; Cellular Component: cellular_component (GO:0005575);; Cellular Component: intracellular (GO:0005622);; Cellular Component: cell (GO:0005623);; Cellular Component: nucleus (GO:0005634);; Cellular Comp…	K15208|6.2e-195|hsa:6617|K15208 snRNA-activating protein complex subunit 1 | (RefSeq) SNAPC1, PTFgamma, SNAP43; small nuclear RNA activating complex polypeptide 1	--	[A]	RNA processing and modification	Small nuclear RNA activating complex (SNAPc), subunit SNAP43	snRNA-activating protein complex subunit 1 OS=Homo sapiens OX=9606 GN=SNAPC1 PE=1 SV=1	K	Transcription	snRNA-activating protein complex subunit 1 [Homo sapiens]	molecular function: binding (GO:0005488);; cellular component: cell (GO:0005623);; cellular component: cell part (GO:0044464);; cellular component: organelle (GO:0043226);; cellular component: organelle part (GO:0044422);; cellular component: macromolecular complex (GO:0032991);; biological process: metabolic process (GO:0008152);; biological process: cellular process (GO:0009987);; cellular comp…
ENSG00000026103	FAS	16.2865	14.3458	14.2465	5.02899	1.07554e-15	1.87739	up	2.39034e-12	1.6413	up	3.34709e-12	1.63622	up	--	--	Molecular Function: transmembrane signaling receptor activity (GO:0004888);; Biological Process: apoptotic process (GO:0006915);; Biological Process: immune response (GO:0006955);; Biological Process: signal transduction (GO:0007165);; Cellular Component: membrane (GO:0016020);;	K04390|5.5e-198|hsa:355|K04390 tumor necrosis factor receptor superfamily member 6 | (RefSeq) FAS, ALPS1A, APO-1, APT1, CD95, FAS1, FASTM, TNFRSF6; Fas cell surface death receptor	Platinum drug resistance (ko01524);; MAPK signaling pathway (ko04010);; Cytokine-cytokine receptor interaction (ko04060);; p53 signaling pathway (ko04115);; Apoptosis (ko04210);; Necroptosis (ko04217);; Natural killer cell mediated cytotoxicity (ko04650);; TNF signaling pathway (ko04668);; Non-alcoholic fatty liver disease (ko04932);; Type I diabetes mellitus (ko04940);; Alzheimer disease (ko0501…	--	--	TNFR/NGFR cysteine-rich region	Tumor necrosis factor receptor superfamily member 6 OS=Homo sapiens OX=9606 GN=FAS PE=1 SV=1	U	Intracellular trafficking, secretion, and vesicular transport	tumor necrosis factor receptor superfamily member 6 isoform 1 precursor [Homo sapiens]	molecular function: signal transducer activity (GO:0004871);; molecular function: molecular transducer activity (GO:0060089);; biological process: cellular process (GO:0009987);; biological process: signaling (GO:0023052);; biological process: single-organism process (GO:0044699);; biological process: response to stimulus (GO:0050896);; biological process: biological regulation (GO:0065007);; bio…
ENSG00000026559	KCNG1	111.855	114.897	110.765	12.7174	1.29021e-37	2.92316	up	6.97309e-38	2.93341	up	2.9289e-37	2.90726	up	[T]	Signal transduction mechanisms	Molecular Function: voltage-gated potassium channel activity (GO:0005249);; Cellular Component: voltage-gated potassium channel complex (GO:0008076);; Biological Process: regulation of ion transmembrane transport (GO:0034765);; Biological Process: protein homooligomerization (GO:0051260);;	K04900|4.3e-295|ggo:101130888|K04900 potassium voltage-gated channel subfamily G member 1 | (RefSeq) KCNG1; potassium voltage-gated channel subfamily G member 1	--	[P]	Inorganic ion transport and metabolism	Ion transport protein	Potassium voltage-gated channel subfamily G member 1 OS=Homo sapiens OX=9606 GN=KCNG1 PE=1 SV=1	P	Inorganic ion transport and metabolism	potassium voltage-gated channel subfamily G member 1 [Homo sapiens]	molecular function: transporter activity (GO:0005215);; biological process: cellular process (GO:0009987);; biological process: single-organism process (GO:0044699);; biological process: localization (GO:0051179);; biological process: biological regulation (GO:0065007);; cellular component: cell (GO:0005623);; cellular component: membrane (GO:0016020);; cellular component: macromolecular complex …
ENSG00000026751	SLAMF7	0.479163	0.684397	0.889029	0	9.78242e-12	8.53585	up	3.08556e-15	9.14088	up	2.63037e-18	9.44613	up	--	--	Cellular Component: integral component of membrane (GO:0016021);;	K06733|1.4e-193|hsa:57823|K06733 SLAM family member 7 | (RefSeq) SLAMF7, 19A, CD319, CRACC, CS1; SLAM family member 7	--	--	--	Immunoglobulin V-set domain	SLAM family member 7 OS=Homo sapiens OX=9606 GN=SLAMF7 PE=1 SV=1	U	Intracellular trafficking, secretion, and vesicular transport	SLAM family member 7 isoform a precursor [Homo sapiens]	cellular component: membrane (GO:0016020);; cellular component: membrane part (GO:0044425)
ENSG00000027869	SH2D2A	1.36002	1.64154	1.41281	0.195031	4.07894e-09	2.6589	up	2.38712e-11	2.92161	up	3.05407e-09	2.71409	up	--	--	Molecular Function: molecular_function (GO:0003674);; Molecular Function: SH3/SH2 adaptor activity (GO:0005070);; Molecular Function: binding (GO:0005488);; Molecular Function: protein binding (GO:0005515);; Cellular Component: cellular_component (GO:0005575);; Cellular Component: intracellular (GO:0005622);; Cellular Component: cell (GO:0005623);; Cellular Component: cytoplasm (GO:0005737);; Cel…	K08273|4.2e-229|ggo:101126810|K08273 SH2 domain protein 2A | (RefSeq) SH2D2A; SH2 domain-containing protein 2A	VEGF signaling pathway (ko04370)	--	--	SH2 domain	SH2 domain-containing protein 2A OS=Homo sapiens OX=9606 GN=SH2D2A PE=1 SV=3	S	Function unknown	SH2 domain-containing protein 2A isoform 1 [Homo sapiens]	molecular function: binding (GO:0005488);; biological process: biological regulation (GO:0065007);; cellular component: cell (GO:0005623);; cellular component: cell part (GO:0044464);; cellular component: membrane (GO:0016020);; biological process: cellular process (GO:0009987);; biological process: signaling (GO:0023052);; biological process: single-organism process (GO:0044699);; biological pro…
ENSG00000028277	POU2F2	1.43811	1.18597	1.04721	0.067802	8.57922e-28	3.92252	up	1.66685e-21	3.48833	up	5.67365e-21	3.47484	up	--	--	Molecular Function: transcription factor activity, sequence-specific DNA binding (GO:0003700);; Cellular Component: nucleoplasm (GO:0005654);; Cellular Component: intracellular membrane-bounded organelle (GO:0043231);; Molecular Function: sequence-specific DNA binding (GO:0043565);;	K09364|1.0e-234|aml:100472278|K09364 POU domain transcription factor, class 2 | (RefSeq) POU2F2; POU domain, class 2, transcription factor 2 isoform X14	Herpes simplex virus 1 infection (ko05168)	[K]	Transcription	Pou domain - N-terminal to homeobox domain	POU domain, class 2, transcription factor 2 OS=Homo sapiens OX=9606 GN=POU2F2 PE=1 SV=3	K	Transcription	POU domain, class 2, transcription factor 2 isoform 2 [Homo sapiens]	molecular function: nucleic acid binding transcription factor activity (GO:0001071);; biological process: biological regulation (GO:0065007);; cellular component: cell (GO:0005623);; cellular component: organelle (GO:0043226);; cellular component: organelle part (GO:0044422);; cellular component: cell part (GO:0044464);; molecular function: binding (GO:0005488)
ENSG00000029153	ARNTL2	7.86831	4.85908	5.91074	2.15446	6.96428e-15	1.90925	up	1.10505e-12	1.74403	up	1.16578e-12	1.75056	up	[T]	Signal transduction mechanisms	Molecular Function: transcription factor activity, sequence-specific DNA binding (GO:0003700);; Cellular Component: nucleoplasm (GO:0005654);; Cellular Component: transcription factor complex (GO:0005667);; Cellular Component: nucleolus (GO:0005730);; Cellular Component: cytoplasm (GO:0005737);; Molecular Function: protein dimerization activity (GO:0046983);;	K09099|0.0e+00|hsa:56938|K09099 aryl hydrocarbon receptor nuclear translocator-like protein 2 | (RefSeq) ARNTL2, BMAL2, CLIF, MOP9, PASD9, bHLHe6; aryl hydrocarbon receptor nuclear translocator like 2	--	[K]	Transcription	PAS domain	Aryl hydrocarbon receptor nuclear translocator-like protein 2 OS=Homo sapiens OX=9606 GN=ARNTL2 PE=1 SV=2	K	Transcription	cycle-like factor CLIF [Homo sapiens]	molecular function: nucleic acid binding transcription factor activity (GO:0001071);; biological process: biological regulation (GO:0065007);; cellular component: cell (GO:0005623);; cellular component: organelle (GO:0043226);; cellular component: organelle part (GO:0044422);; cellular component: cell part (GO:0044464);; cellular component: macromolecular complex (GO:0032991);; molecular function…
ENSG00000031698	SARS	280.771	281.229	273.59	62.2805	2.85663e-21	2.08871	up	2.87852e-21	2.08811	up	8.52858e-21	2.0633	up	[J]	Translation, ribosomal structure and biogenesis	Molecular Function: serine-tRNA ligase activity (GO:0004828);; Molecular Function: ATP binding (GO:0005524);; Cellular Component: cytosol (GO:0005829);; Biological Process: seryl-tRNA aminoacylation (GO:0006434);;	K01875|1.1e-306|mcc:695046|K01875 seryl-tRNA synthetase [EC:6.1.1.11] | (RefSeq) SARS; serine--tRNA ligase, cytoplasmic isoform X1	Aminoacyl-tRNA biosynthesis (ko00970)	[J]	Translation, ribosomal structure and biogenesis	tRNA synthetase class II core domain (G, H, P, S and T)	Serine--tRNA ligase, cytoplasmic OS=Homo sapiens OX=9606 GN=SARS1 PE=1 SV=3	J	Translation, ribosomal structure and biogenesis	serine--tRNA ligase, cytoplasmic isoform b [Homo sapiens]	molecular function: catalytic activity (GO:0003824);; molecular function: binding (GO:0005488);; cellular component: cell (GO:0005623);; cellular component: cell part (GO:0044464);; biological process: metabolic process (GO:0008152);; biological process: cellular process (GO:0009987);; biological process: single-organism process (GO:0044699)
ENSG00000039139	DNAH5	0.240969	0.199107	0.138999	0.021294	1.19014e-15	3.38151	up	2.8549e-13	3.10632	up	1.10224e-08	2.59879	up	--	--	Molecular Function: microtubule motor activity (GO:0003777);; Molecular Function: ATP binding (GO:0005524);; Biological Process: microtubule-based movement (GO:0007018);; Cellular Component: dynein complex (GO:0030286);;	K10408|0.0e+00|hsa:1767|K10408 dynein heavy chain, axonemal | (RefSeq) DNAH5, CILD3, DNAHC5, HL1, KTGNR, PCD; dynein axonemal heavy chain 5	Amyotrophic lateral sclerosis (ko05014);; Huntington disease (ko05016)	[Z]	Cytoskeleton	Dynein heavy chain, N-terminal region 1	Dynein heavy chain 5, axonemal OS=Homo sapiens OX=9606 GN=DNAH5 PE=1 SV=3	Z	Cytoskeleton	dynein heavy chain 5, axonemal [Homo sapiens]	molecular function: catalytic activity (GO:0003824);; molecular function: binding (GO:0005488);; biological process: cellular process (GO:0009987);; biological process: single-organism process (GO:0044699);; cellular component: cell (GO:0005623);; cellular component: macromolecular complex (GO:0032991);; cellular component: organelle (GO:0043226);; cellular component: organelle part (GO:0044422);…
ENSG00000047365	ARAP2	4.69706	4.34216	4.17054	0.510155	5.61582e-33	3.03207	up	9.58347e-32	2.96215	up	1.64541e-31	2.95295	up	--	--	Molecular Function: GTPase activator activity (GO:0005096);; Molecular Function: phosphatidylinositol-3,4,5-trisphosphate binding (GO:0005547);; Biological Process: signal transduction (GO:0007165);;	K18440|0.0e+00|hsa:116984|K18440 Arf-GAP with Rho-GAP domain, ANK repeat and PH domain-containing protein 2 | (RefSeq) ARAP2, CENTD1, PARX; ArfGAP with RhoGAP domain, ankyrin repeat and PH domain 2	Endocytosis (ko04144)	[TZ]	Signal transduction mechanisms;; Cytoskeleton	PH domain	Arf-GAP with Rho-GAP domain, ANK repeat and PH domain-containing protein 2 OS=Homo sapiens OX=9606 GN=ARAP2 PE=1 SV=3	U	Intracellular trafficking, secretion, and vesicular transport	arf-GAP with Rho-GAP domain, ANK repeat and PH domain-containing protein 2 [Homo sapiens]	molecular function: molecular function regulator (GO:0098772);; biological process: biological regulation (GO:0065007);; molecular function: binding (GO:0005488);; biological process: cellular process (GO:0009987)
ENSG00000047621	C12orf4	11.9021	10.2013	10.9226	2.60883	1.04888e-19	2.1355	up	4.46059e-16	1.90888	up	1.21292e-17	2.00973	up	--	--	Biological Process: regulation of immune system process (GO:0002682);; Biological Process: positive regulation of immune system process (GO:0002684);; Biological Process: regulation of leukocyte activation (GO:0002694);; Biological Process: regulation of immune effector process (GO:0002697);; Biological Process: positive regulation of immune effector process (GO:0002699);; Biological Process: reg…	--	--	[S]	Function unknown	Uncharacterised conserved protein (DUF2362)	Protein C12orf4 OS=Homo sapiens OX=9606 GN=C12orf4 PE=1 SV=1	S	Function unknown	protein C12orf4 isoform a [Homo sapiens]	biological process: biological regulation (GO:0065007);; cellular component: cell (GO:0005623);; cellular component: cell part (GO:0044464)
ENSG00000048052	HDAC9	18.3435	15.0669	15.9866	1.78123	9.51125e-29	2.63702	up	1.66772e-25	2.46592	up	1.13296e-25	2.48159	up	[BQ]	Chromatin structure and dynamics;; Secondary metabolites biosynthesis, transport and catabolism	Cellular Component: histone deacetylase complex (GO:0000118);; Molecular Function: NAD-dependent histone deacetylase activity (H3-K14 specific) (GO:0032041);; Molecular Function: metal ion binding (GO:0046872);;	K11409|0.0e+00|ptr:463280|K11409 histone deacetylase 9 [EC:3.5.1.98] | (RefSeq) HDAC9; histone deacetylase 9 isoform X10	Alcoholism (ko05034);; Viral carcinogenesis (ko05203)	[B]	Chromatin structure and dynamics	Histone deacetylase domain	Histone deacetylase 9 OS=Homo sapiens OX=9606 GN=HDAC9 PE=1 SV=2	BQ	Chromatin structure and dynamics;; Secondary metabolites biosynthesis, transport and catabolism	histone deacetylase 9 isoform 4 [Homo sapiens]	cellular component: cell (GO:0005623);; cellular component: membrane-enclosed lumen (GO:0031974);; cellular component: macromolecular complex (GO:0032991);; cellular component: organelle (GO:0043226);; cellular component: organelle part (GO:0044422);; cellular component: cell part (GO:0044464);; molecular function: catalytic activity (GO:0003824);; biological process: metabolic process (GO:000815…
ENSG00000049130	KITLG	0.288253	0.417144	0.299624	0.069335	2.96363e-05	1.9673	up	9.23374e-09	2.48921	up	1.80305e-05	2.05274	up	--	--	Molecular Function: stem cell factor receptor binding (GO:0005173);; Cellular Component: plasma membrane (GO:0005886);; Biological Process: cell adhesion (GO:0007155);; Molecular Function: growth factor activity (GO:0008083);; Cellular Component: integral component of membrane (GO:0016021);;	K05461|1.5e-120|ptr:452114|K05461 KIT ligand | (RefSeq) KITLG; kit ligand isoform X4	MAPK signaling pathway (ko04010);; Ras signaling pathway (ko04014);; Rap1 signaling pathway (ko04015);; Phospholipase D signaling pathway (ko04072);; PI3K-Akt signaling pathway (ko04151);; Hematopoietic cell lineage (ko04640);; Melanogenesis (ko04916);; Pathways in cancer (ko05200)	--	--	Stem cell factor	Kit ligand OS=Homo sapiens OX=9606 GN=KITLG PE=1 SV=1	U	Intracellular trafficking, secretion, and vesicular transport	kit ligand isoform a precursor [Homo sapiens]	molecular function: binding (GO:0005488);; cellular component: cell (GO:0005623);; cellular component: membrane (GO:0016020);; cellular component: cell part (GO:0044464);; biological process: biological adhesion (GO:0022610);; cellular component: membrane part (GO:0044425)
ENSG00000049249	TNFRSF9	0.703415	0.614957	0.261395	0	4.35837e-24	9.92995	up	7.73622e-23	9.83612	up	5.04164e-14	8.83879	up	--	--	Biological Process: regulation of cytokine production (GO:0001817);; Biological Process: negative regulation of cytokine production (GO:0001818);; Biological Process: response to molecule of bacterial origin (GO:0002237);; Biological Process: immune system process (GO:0002376);; Biological Process: regulation of peptide secretion (GO:0002791);; Biological Process: negative regulation of peptide s…	K05146|1.7e-143|hsa:3604|K05146 tumor necrosis factor receptor superfamily member 9 | (RefSeq) TNFRSF9, 4-1BB, CD137, CDw137, ILA; TNF receptor superfamily member 9	Cytokine-cytokine receptor interaction (ko04060)	--	--	TNFR/NGFR cysteine-rich region	Tumor necrosis factor receptor superfamily member 9 OS=Homo sapiens OX=9606 GN=TNFRSF9 PE=1 SV=1	U	Intracellular trafficking, secretion, and vesicular transport	tumor necrosis factor receptor superfamily member 9 precursor [Homo sapiens]	biological process: biological regulation (GO:0065007);; biological process: response to stimulus (GO:0050896);; biological process: immune system process (GO:0002376);; molecular function: signal transducer activity (GO:0004871);; molecular function: molecular transducer activity (GO:0060089);; biological process: cellular process (GO:0009987);; biological process: signaling (GO:0023052);; biolo…
ENSG00000049769	PPP1R3F	2.21409	2.67212	2.21392	0.237947	2.30528e-19	2.99427	up	1.91469e-22	3.17281	up	1.34626e-19	2.99533	up	--	--	Cellular Component: integral component of membrane (GO:0016021);;	K17453|0.0e+00|hsa:89801|K17453 protein phosphatase 1 regulatory subunit 3F | (RefSeq) PPP1R3F, HB2E, LL0XNC01-7P3.1, R3F; protein phosphatase 1 regulatory subunit 3F	Insulin signaling pathway (ko04910)	[OT]	Posttranslational modification, protein turnover, chaperones;; Signal transduction mechanisms	Carbohydrate/starch-binding module (family 21)	Protein phosphatase 1 regulatory subunit 3F OS=Homo sapiens OX=9606 GN=PPP1R3F PE=1 SV=3	T	Signal transduction mechanisms	protein phosphatase 1 regulatory subunit 3F isoform 1 [Homo sapiens]	cellular component: membrane (GO:0016020);; cellular component: membrane part (GO:0044425)
ENSG00000051108	HERPUD1	80.1252	97.3198	98.294	25.0785	1.37835e-14	1.69879	up	3.35976e-17	1.86316	up	8.9277e-17	1.83836	up	--	--	Molecular Function: molecular_function (GO:0003674);; Molecular Function: binding (GO:0005488);; Molecular Function: protein binding (GO:0005515);; Cellular Component: cellular_component (GO:0005575);; Cellular Component: intracellular (GO:0005622);; Cellular Component: cell (GO:0005623);; Cellular Component: cytoplasm (GO:0005737);; Cellular Component: endoplasmic reticulum (GO:0005783);; Cellul…	K14027|3.8e-227|hsa:9709|K14027 homocysteine-responsive endoplasmic reticulum-resident ubiquitin-like domain member 1 protein | (RefSeq) HERPUD1, HERP, Mif1, SUP; homocysteine inducible ER protein with ubiquitin like domain 1	Protein processing in endoplasmic reticulum (ko04141)	[O]	Posttranslational modification, protein turnover, chaperones	Ubiquitin family	Homocysteine-responsive endoplasmic reticulum-resident ubiquitin-like domain member 1 protein OS=Homo sapiens OX=9606 GN=HERPUD1 PE=1 SV=1	O	Posttranslational modification, protein turnover, chaperones	homocysteine-responsive endoplasmic reticulum-resident ubiquitin-like domain member 1 protein isoform 1 [Homo sapiens]	molecular function: binding (GO:0005488);; cellular component: cell (GO:0005623);; cellular component: cell part (GO:0044464);; cellular component: organelle (GO:0043226);; cellular component: membrane (GO:0016020);; cellular component: organelle part (GO:0044422);; cellular component: membrane part (GO:0044425);; biological process: metabolic process (GO:0008152);; biological process: cellular p…
ENSG00000053770	AP5M1	2.01385	2.05598	2.12149	0.64023	3.86758e-12	1.68587	up	2.16497e-11	1.6269	up	5.17994e-12	1.67987	up	--	--	Biological Process: protein transport (GO:0015031);; Cellular Component: membrane (GO:0016020);;	K19023|1.0e-290|hsa:55745|K19023 AP-5 complex subunit mu-1 | (RefSeq) AP5M1, C14orf108, MUDENG, Mu5, MuD; adaptor related protein complex 5 subunit mu 1	--	[U]	Intracellular trafficking, secretion, and vesicular transport	Adaptor complexes medium subunit family	AP-5 complex subunit mu-1 OS=Homo sapiens OX=9606 GN=AP5M1 PE=1 SV=2	U	Intracellular trafficking, secretion, and vesicular transport	AP-5 complex subunit mu-1 [Homo sapiens]	biological process: localization (GO:0051179);; cellular component: membrane (GO:0016020)
ENSG00000054356	PTPRN	6.06343	6.3478	6.87231	0.705044	1.94351e-29	2.97229	up	4.42631e-30	3.0026	up	3.42831e-33	3.15795	up	[T]	Signal transduction mechanisms	Molecular Function: protein tyrosine phosphatase activity (GO:0004725);; Cellular Component: integral component of membrane (GO:0016021);; Cellular Component: secretory granule (GO:0030141);;	K07817|0.0e+00|hsa:5798|K07817 receptor-type tyrosine-protein phosphatase N [EC:3.1.3.48] | (RefSeq) PTPRN, IA-2, IA-2/PTP, IA2, ICA512, R-PTP-N; protein tyrosine phosphatase receptor type N	Type I diabetes mellitus (ko04940)	[T]	Signal transduction mechanisms	Protein-tyrosine phosphatase	Receptor-type tyrosine-protein phosphatase-like N OS=Homo sapiens OX=9606 GN=PTPRN PE=1 SV=1	T	Signal transduction mechanisms	receptor-type tyrosine-protein phosphatase-like N isoform 1 precursor [Homo sapiens]	molecular function: catalytic activity (GO:0003824);; biological process: metabolic process (GO:0008152);; biological process: cellular process (GO:0009987);; cellular component: membrane (GO:0016020);; cellular component: membrane part (GO:0044425);; cellular component: cell (GO:0005623);; cellular component: organelle (GO:0043226);; cellular component: cell part (GO:0044464)
ENSG00000057019	DCBLD2	222.575	224.719	204.537	27.1138	2.50877e-39	2.96218	up	1.90495e-39	2.96627	up	7.88427e-37	2.85111	up	#VALUE!	--	Cellular Component: integral component of membrane (GO:0016021);;	K17253|3.6e-35|pss:102443725|K17253 lactadherin | (RefSeq) MFGE8; lactadherin	--	--	--	F5/8 type C domain	Discoidin, CUB and LCCL domain-containing protein 2 OS=Homo sapiens OX=9606 GN=DCBLD2 PE=1 SV=1	U	Intracellular trafficking, secretion, and vesicular transport	discoidin, CUB and LCCL domain-containing protein 2 precursor [Homo sapiens]	cellular component: membrane (GO:0016020);; cellular component: membrane part (GO:0044425)
ENSG00000057294	PKP2	2.26045	2.03134	1.33111	0.28701	2.63434e-19	2.74179	up	1.18288e-17	2.60725	up	1.61101e-11	2.12861	up	--	--	Biological Process: cell-cell adhesion (GO:0098609);;	K12642|0.0e+00|hsa:5318|K12642 plakophilin 2 | (RefSeq) PKP2, ARVD9; plakophilin 2	Arrhythmogenic right ventricular cardiomyopathy (ko05412)	[TW]	Signal transduction mechanisms;; Extracellular structures	Armadillo/beta-catenin-like repeat	Plakophilin-2 OS=Homo sapiens OX=9606 GN=PKP2 PE=1 SV=2	U	Intracellular trafficking, secretion, and vesicular transport	plakophilin-2 isoform 2a [Homo sapiens]	biological process: biological adhesion (GO:0022610)
ENSG00000057657	PRDM1	5.49273	6.10363	5.02447	0.228347	4.2443e-53	4.5055	up	1.03037e-56	4.6505	up	1.64464e-50	4.40018	up	--	--	Biological Process: negative regulation of transcription from RNA polymerase II promoter (GO:0000122);; Molecular Function: transcription factor activity, sequence-specific DNA binding (GO:0003700);; Cellular Component: nucleus (GO:0005634);; Cellular Component: cytoplasm (GO:0005737);; Biological Process: cellular developmental process (GO:0048869);;	K11432|3.8e-51|nfu:107385249|K11432 [histone H3]-lysine9 N-trimethyltransferase PRDM2 [EC:2.1.1.355] | (RefSeq) PR domain zinc finger protein 2-like	Lysine degradation (ko00310)	[K]	Transcription	Zinc-finger double domain	PR domain zinc finger protein 1 OS=Homo sapiens OX=9606 GN=PRDM1 PE=1 SV=2	S	Function unknown	PR domain zinc finger protein 1 isoform 1 [Homo sapiens]	biological process: biological regulation (GO:0065007);; molecular function: nucleic acid binding transcription factor activity (GO:0001071);; cellular component: cell (GO:0005623);; cellular component: organelle (GO:0043226);; cellular component: cell part (GO:0044464);; biological process: cellular process (GO:0009987);; biological process: developmental process (GO:0032502);; biological proces…
ENSG00000057704	TMCC3	6.48072	5.40845	6.20641	0.303974	1.27015e-52	4.21604	up	3.91982e-47	3.97958	up	1.0841e-51	4.17782	up	--	--	Cellular Component: integral component of membrane (GO:0016021);;	--	--	[S]	Function unknown	Predicted transmembrane and coiled-coil 2 protein	Transmembrane and coiled-coil domain protein 3 OS=Homo sapiens OX=9606 GN=TMCC3 PE=1 SV=3	S	Function unknown	transmembrane and coiled-coil domain protein 3 isoform 1 [Homo sapiens]	cellular component: membrane (GO:0016020);; cellular component: membrane part (GO:0044425)
ENSG00000059728	MXD1	28.0838	28.8924	24.7419	4.63961	1.77534e-30	2.61787	up	7.99011e-32	2.6605	up	1.56427e-27	2.45445	up	--	--	Biological Process: negative regulation of transcription from RNA polymerase II promoter (GO:0000122);; Molecular Function: protein dimerization activity (GO:0046983);;	K09114|3.6e-113|ggo:101134762|K09114 MAX dimerization protein | (RefSeq) MXD1; max dimerization protein 1 isoform X1	--	[K]	Transcription	Helix-loop-helix DNA-binding domain	Max dimerization protein 1 OS=Homo sapiens OX=9606 GN=MXD1 PE=1 SV=1	K	Transcription	max dimerization protein 1 isoform 1 [Homo sapiens]	biological process: biological regulation (GO:0065007);; molecular function: binding (GO:0005488)
ENSG00000060982	BCAT1	32.8352	31.9307	28.613	4.88781	3.75363e-32	2.65389	up	2.74612e-31	2.61233	up	3.25551e-28	2.46473	up	[EH]	Amino acid transport and metabolism;; Coenzyme transport and metabolism	Biological Process: branched-chain amino acid biosynthetic process (GO:0009082);; Molecular Function: L-leucine transaminase activity (GO:0052654);; Molecular Function: L-valine transaminase activity (GO:0052655);; Molecular Function: L-isoleucine transaminase activity (GO:0052656);;	K00826|8.1e-230|ggo:101141824|K00826 branched-chain amino acid aminotransferase [EC:2.6.1.42] | (RefSeq) BCAT1; branched-chain-amino-acid aminotransferase, cytosolic isoform X1	Cysteine and methionine metabolism (ko00270);; Valine, leucine and isoleucine degradation (ko00280);; Valine, leucine and isoleucine biosynthesis (ko00290);; Pantothenate and CoA biosynthesis (ko00770);; 2-Oxocarboxylic acid metabolism (ko01210);; Biosynthesis of amino acids (ko01230)	[E]	Amino acid transport and metabolism	Amino-transferase class IV	Branched-chain-amino-acid aminotransferase, cytosolic OS=Homo sapiens OX=9606 GN=BCAT1 PE=1 SV=3	E	Amino acid transport and metabolism	branched-chain-amino-acid aminotransferase, cytosolic isoform 1 [Homo sapiens]	biological process: metabolic process (GO:0008152);; biological process: cellular process (GO:0009987);; biological process: single-organism process (GO:0044699);; molecular function: catalytic activity (GO:0003824)
ENSG00000064270	ATP2C2	0.826403	0.857993	0.770092	0.187192	1.1153e-07	2.05519	up	2.60165e-08	2.10746	up	5.09967e-07	1.9606	up	[P]	Inorganic ion transport and metabolism	Molecular Function: calcium-transporting ATPase activity (GO:0005388);; Molecular Function: ATP binding (GO:0005524);; Cellular Component: integral component of membrane (GO:0016021);;	K01537|0.0e+00|ptr:454282|K01537 P-type Ca2+ transporter type 2C [EC:7.2.2.10] | (RefSeq) ATP2C2; calcium-transporting ATPase type 2C member 2 isoform X3	--	[P]	Inorganic ion transport and metabolism	E1-E2 ATPase	Calcium-transporting ATPase type 2C member 2 OS=Homo sapiens OX=9606 GN=ATP2C2 PE=1 SV=3	P	Inorganic ion transport and metabolism	calcium-transporting ATPase type 2C member 2 isoform 1 [Homo sapiens]	molecular function: catalytic activity (GO:0003824);; molecular function: transporter activity (GO:0005215);; biological process: localization (GO:0051179);; molecular function: binding (GO:0005488);; cellular component: membrane (GO:0016020);; cellular component: membrane part (GO:0044425)
ENSG00000065618	COL17A1	0.228234	0.371704	0.210634	0.023698	4.59261e-07	3.12165	up	5.43618e-12	3.78845	up	2.32745e-06	3.00661	up	--	--	Cellular Component: collagen trimer (GO:0005581);; Cellular Component: integral component of membrane (GO:0016021);;	K07603|0.0e+00|hsa:1308|K07603 collagen type XVII alpha | (RefSeq) COL17A1, BA16H23.2, BP180, BPA-2, BPAG2, ERED, LAD-1; collagen type XVII alpha 1 chain	Protein digestion and absorption (ko04974)	[W]	Extracellular structures	Collagen triple helix repeat (20 copies)	Collagen alpha-1(XVII) chain OS=Homo sapiens OX=9606 GN=COL17A1 PE=1 SV=3	U	Intracellular trafficking, secretion, and vesicular transport	collagen alpha-1(XVII) chain [Homo sapiens]	cellular component: macromolecular complex (GO:0032991);; cellular component: membrane (GO:0016020);; cellular component: membrane part (GO:0044425)
ENSG00000065621	GSTO2	1.14207	1.07219	1.46714	0.298431	1.30763e-12	2.77045	up	6.29156e-10	2.4705	up	5.78941e-14	2.8825	up	[O]	Posttranslational modification, protein turnover, chaperones	Molecular Function: glutathione transferase activity (GO:0004364);; Cellular Component: cytoplasm (GO:0005737);;	K00799|1.6e-129|hsa:119391|K00799 glutathione S-transferase [EC:2.5.1.18] | (RefSeq) GSTO2, GSTO_2-2, bA127L20.1; glutathione S-transferase omega 2	Glutathione metabolism (ko00480);; Metabolism of xenobiotics by cytochrome P450 (ko00980);; Drug metabolism - cytochrome P450 (ko00982);; Drug metabolism - other enzymes (ko00983);; Platinum drug resistance (ko01524);; Pathways in cancer (ko05200);; Chemical carcinogenesis (ko05204);; Hepatocellular carcinoma (ko05225);; Fluid shear stress and atherosclerosis (ko05418)	[O]	Posttranslational modification, protein turnover, chaperones	Glutathione S-transferase, N-terminal domain	Glutathione S-transferase omega-2 OS=Homo sapiens OX=9606 GN=GSTO2 PE=1 SV=1	O	Posttranslational modification, protein turnover, chaperones	glutathione S-transferase omega-2 isoform 3 [Homo sapiens]	molecular function: catalytic activity (GO:0003824);; cellular component: cell (GO:0005623);; cellular component: cell part (GO:0044464)
ENSG00000065911	MTHFD2	172.697	150.287	134.962	21.9082	5.07021e-34	2.73001	up	9.45988e-33	2.67037	up	1.28012e-30	2.57	up	[H]	Coenzyme transport and metabolism	Molecular Function: methylenetetrahydrofolate dehydrogenase (NADP+) activity (GO:0004488);; Molecular Function: hydrolase activity (GO:0016787);;	K13403|1.7e-194|hsa:10797|K13403 methylenetetrahydrofolate dehydrogenase(NAD+) / 5,10-methenyltetrahydrofolate cyclohydrolase [EC:1.5.1.15 3.5.4.9] | (RefSeq) MTHFD2, NMDMC; methylenetetrahydrofolate dehydrogenase (NADP+ dependent) 2, methenyltetrahydrofolate cyclohydrolase	One carbon pool by folate (ko00670)	[H]	Coenzyme transport and metabolism	Tetrahydrofolate dehydrogenase/cyclohydrolase, NAD(P)-binding domain	Bifunctional methylenetetrahydrofolate dehydrogenase/cyclohydrolase, mitochondrial OS=Homo sapiens OX=9606 GN=MTHFD2 PE=1 SV=2	H	Coenzyme transport and metabolism	bifunctional methylenetetrahydrofolate dehydrogenase/cyclohydrolase, mitochondrial precursor [Homo sapiens]	molecular function: catalytic activity (GO:0003824);; biological process: metabolic process (GO:0008152);; biological process: single-organism process (GO:0044699)
ENSG00000066056	TIE1	4.52707	5.12313	5.44259	0.851018	3.20405e-19	2.32206	up	4.77152e-22	2.48695	up	1.07951e-23	2.59152	up	[M]	Cell wall/membrane/envelope biogenesis	Molecular Function: transmembrane receptor protein tyrosine kinase activity (GO:0004714);; Molecular Function: ATP binding (GO:0005524);; Cellular Component: integral component of membrane (GO:0016021);;	K05120|0.0e+00|hsa:7075|K05120 tyrosine kinase receptor 1 [EC:2.7.10.1] | (RefSeq) TIE1, JTK14, TIE; tyrosine kinase with immunoglobulin like and EGF like domains 1	--	[T]	Signal transduction mechanisms	Protein tyrosine and serine/threonine kinase	Tyrosine-protein kinase receptor Tie-1 OS=Homo sapiens OX=9606 GN=TIE1 PE=1 SV=1	T	Signal transduction mechanisms	tyrosine-protein kinase receptor Tie-1 isoform 1 precursor [Homo sapiens]	molecular function: catalytic activity (GO:0003824);; molecular function: signal transducer activity (GO:0004871);; molecular function: molecular transducer activity (GO:0060089);; biological process: metabolic process (GO:0008152);; biological process: cellular process (GO:0009987);; biological process: signaling (GO:0023052);; biological process: single-organism process (GO:0044699);; biologica…
ENSG00000066230	SLC9A3	0.53274	0.722291	0.608515	0.120417	6.47339e-07	1.95863	up	1.34857e-09	2.28852	up	9.14053e-09	2.18073	up	[P]	Inorganic ion transport and metabolism	Biological Process: regulation of pH (GO:0006885);; Molecular Function: sodium:proton antiporter activity (GO:0015385);; Cellular Component: integral component of membrane (GO:0016021);;	K12040|0.0e+00|hsa:6550|K12040 solute carrier family 9 (sodium/hydrogen exchanger), member 3 | (RefSeq) SLC9A3, DIAR8, NHE-3, NHE3; solute carrier family 9 member A3	Proximal tubule bicarbonate reclamation (ko04964);; Protein digestion and absorption (ko04974);; Bile secretion (ko04976);; Mineral absorption (ko04978)	[P]	Inorganic ion transport and metabolism	Sodium/hydrogen exchanger family	Sodium/hydrogen exchanger 3 OS=Homo sapiens OX=9606 GN=SLC9A3 PE=1 SV=2	P	Inorganic ion transport and metabolism	sodium/hydrogen exchanger 3 isoform X1 [Hylobates moloch]	biological process: biological regulation (GO:0065007);; molecular function: transporter activity (GO:0005215);; biological process: single-organism process (GO:0044699);; biological process: localization (GO:0051179);; cellular component: membrane (GO:0016020);; cellular component: membrane part (GO:0044425)
ENSG00000067715	SYT1	37.4959	42.2406	40.2502	1.53749	3.60459e-72	4.50223	up	7.85939e-75	4.59802	up	1.24107e-73	4.55613	up	--	--	Molecular Function: phosphatidylserine binding (GO:0001786);; Biological Process: detection of calcium ion (GO:0005513);; Molecular Function: calmodulin binding (GO:0005516);; Molecular Function: calcium-dependent phospholipid binding (GO:0005544);; Molecular Function: phosphatidylinositol-4,5-bisphosphate binding (GO:0005546);; Cellular Component: Golgi apparatus (GO:0005794);; Biological Proces…	K15290|7.8e-218|cjc:100391482|K15290 synaptotagmin-1 | (RefSeq) SYT1; synaptotagmin 1	Synaptic vesicle cycle (ko04721)	[TU]	Signal transduction mechanisms;; Intracellular trafficking, secretion, and vesicular transport	C2 domain	Synaptotagmin-1 OS=Homo sapiens OX=9606 GN=SYT1 PE=1 SV=1	S	Function unknown	PREDICTED: synaptotagmin-1 isoform X1 [Cebus capucinus imitator]	molecular function: binding (GO:0005488);; biological process: response to stimulus (GO:0050896);; cellular component: cell (GO:0005623);; cellular component: organelle (GO:0043226);; cellular component: cell part (GO:0044464);; biological process: multicellular organismal process (GO:0032501);; biological process: developmental process (GO:0032502);; biological process: single-organism process (…
ENSG00000067798	NAV3	4.56504	3.44108	1.65678	0.039395	1.18853e-65	5.90505	up	7.74829e-56	5.48746	up	1.23486e-47	5.1134	up	--	--	Molecular Function: ATP binding (GO:0005524);; Biological Process: neurogenesis (GO:0022008);;	K23919|0.0e+00|hsa:89795|K23919 neuron navigator 3 | (RefSeq) NAV3, POMFIL1, STEERIN3, unc53H3; neuron navigator 3	--	--	--	Calponin homology (CH) domain	Neuron navigator 3 OS=Homo sapiens OX=9606 GN=NAV3 PE=1 SV=3	Z	Cytoskeleton	neuron navigator 3 isoform 1 [Homo sapiens]	molecular function: binding (GO:0005488);; biological process: cellular process (GO:0009987);; biological process: developmental process (GO:0032502);; biological process: single-organism process (GO:0044699)
ENSG00000068383	INPP5A	25.2931	24.6932	22.7724	4.0977	7.92282e-28	2.5479	up	3.70559e-27	2.5096	up	4.52838e-25	2.40452	up	--	--	Molecular Function: inositol-polyphosphate 5-phosphatase activity (GO:0004445);; Biological Process: phosphatidylinositol dephosphorylation (GO:0046856);;	K01106|5.6e-245|hsa:3632|K01106 inositol polyphosphate 5-phosphatase INPP5A [EC:3.1.3.56] | (RefSeq) INPP5A, 5PTASE; inositol polyphosphate-5-phosphatase A	Inositol phosphate metabolism (ko00562);; Phosphatidylinositol signaling system (ko04070);; Insulin signaling pathway (ko04910)	[I]	Lipid transport and metabolism	Endonuclease/Exonuclease/phosphatase family	Inositol polyphosphate-5-phosphatase A OS=Homo sapiens OX=9606 GN=INPP5A PE=1 SV=1	T	Signal transduction mechanisms	inositol polyphosphate-5-phosphatase A isoform a [Homo sapiens]	molecular function: catalytic activity (GO:0003824);; biological process: metabolic process (GO:0008152);; biological process: cellular process (GO:0009987);; biological process: single-organism process (GO:0044699)
ENSG00000068971	PPP2R5B	9.00176	9.1691	8.90676	2.71666	4.15382e-12	1.67109	up	1.83713e-12	1.69261	up	4.45429e-12	1.67099	up	--	--	Cellular Component: protein phosphatase type 2A complex (GO:0000159);; Biological Process: signal transduction (GO:0007165);; Biological Process: regulation of receptor activity (GO:0010469);; Biological Process: positive regulation of neuron projection development (GO:0010976);; Molecular Function: protein phosphatase regulator activity (GO:0019888);; Biological Process: positive regulation of p…	K11584|5.7e-268|ggo:101131887|K11584 serine/threonine-protein phosphatase 2A regulatory subunit B' | (RefSeq) PPP2R5B; serine/threonine-protein phosphatase 2A 56 kDa regulatory subunit beta isoform	mRNA surveillance pathway (ko03015);; Sphingolipid signaling pathway (ko04071);; Oocyte meiosis (ko04114);; PI3K-Akt signaling pathway (ko04151);; AMPK signaling pathway (ko04152);; Adrenergic signaling in cardiomyocytes (ko04261);; Dopaminergic synapse (ko04728);; Human papillomavirus infection (ko05165)	[T]	Signal transduction mechanisms	Protein phosphatase 2A regulatory B subunit (B56 family)	Serine/threonine-protein phosphatase 2A 56 kDa regulatory subunit beta isoform OS=Homo sapiens OX=9606 GN=PPP2R5B PE=1 SV=1	T	Signal transduction mechanisms	serine/threonine-protein phosphatase 2A 56 kDa regulatory subunit beta isoform [Homo sapiens]	cellular component: cell (GO:0005623);; cellular component: macromolecular complex (GO:0032991);; cellular component: cell part (GO:0044464);; biological process: cellular process (GO:0009987);; biological process: biological regulation (GO:0065007);; biological process: multicellular organismal process (GO:0032501);; biological process: developmental process (GO:0032502);; biological process: si…
ENSG00000069020	MAST4	4.30166	3.72295	2.87232	0.432392	1.34048e-27	2.80511	up	6.61378e-35	3.16253	up	6.21331e-32	3.02117	up	[U]	Intracellular trafficking, secretion, and vesicular transport	Molecular Function: magnesium ion binding (GO:0000287);; Molecular Function: molecular_function (GO:0003674);; Molecular Function: catalytic activity (GO:0003824);; Molecular Function: protein kinase activity (GO:0004672);; Molecular Function: protein serine/threonine kinase activity (GO:0004674);; Molecular Function: ATP binding (GO:0005524);; Cellular Component: cellular_component (GO:0005575);…	K08789|0.0e+00|hsa:375449|K08789 microtubule-associated serine/threonine kinase [EC:2.7.11.1] | (RefSeq) MAST4; microtubule associated serine/threonine kinase family member 4	--	[TR]	Signal transduction mechanisms;; General function prediction only	Domain of unknown function (DUF1908)	Microtubule-associated serine/threonine-protein kinase 4 OS=Homo sapiens OX=9606 GN=MAST4 PE=1 SV=4	T	Signal transduction mechanisms	microtubule-associated serine/threonine-protein kinase 4 isoform c [Homo sapiens]	molecular function: binding (GO:0005488);; molecular function: catalytic activity (GO:0003824);; biological process: metabolic process (GO:0008152);; biological process: cellular process (GO:0009987);; cellular component: cell (GO:0005623);; cellular component: cell part (GO:0044464);; biological process: biological regulation (GO:0065007);; biological process: signaling (GO:0023052);; biological…
ENSG00000070669	ASNS	226.753	221.882	209.907	18.4422	2.41033e-53	3.56723	up	4.02159e-52	3.51842	up	1.89828e-50	3.45211	up	[E]	Amino acid transport and metabolism	Molecular Function: asparagine synthase (glutamine-hydrolyzing) activity (GO:0004066);; Molecular Function: ATP binding (GO:0005524);; Biological Process: asparagine biosynthetic process (GO:0006529);;	K01953|0.0e+00|hsa:440|K01953 asparagine synthase (glutamine-hydrolysing) [EC:6.3.5.4] | (RefSeq) ASNS, ASNSD, TS11; asparagine synthetase (glutamine-hydrolyzing)	Alanine, aspartate and glutamate metabolism (ko00250);; Biosynthesis of amino acids (ko01230)	[E]	Amino acid transport and metabolism	Asparagine synthase	Asparagine synthetase [glutamine-hydrolyzing] OS=Homo sapiens OX=9606 GN=ASNS PE=1 SV=4	E	Amino acid transport and metabolism	asparagine synthetase [glutamine-hydrolyzing] isoform a [Homo sapiens]	molecular function: catalytic activity (GO:0003824);; molecular function: binding (GO:0005488);; biological process: metabolic process (GO:0008152);; biological process: cellular process (GO:0009987);; biological process: single-organism process (GO:0044699)
ENSG00000072274	TFRC	28.8075	29.1018	29.8785	6.19286	1.46609e-21	2.13178	up	1.10291e-21	2.13736	up	1.23131e-22	2.19048	up	[O]	Posttranslational modification, protein turnover, chaperones	Molecular Function: transferrin receptor activity (GO:0004998);; Cellular Component: plasma membrane (GO:0005886);; Biological Process: cellular iron ion homeostasis (GO:0006879);; Biological Process: receptor-mediated endocytosis (GO:0006898);; Cellular Component: integral component of membrane (GO:0016021);; Biological Process: transferrin transport (GO:0033572);;	K06503|0.0e+00|hsa:7037|K06503 transferrin receptor | (RefSeq) TFRC, CD71, IMD46, T9, TFR, TFR1, TR, TRFR, p90; transferrin receptor	HIF-1 signaling pathway (ko04066);; Endocytosis (ko04144);; Phagosome (ko04145);; Ferroptosis (ko04216);; Hematopoietic cell lineage (ko04640)	[OPR]	Posttranslational modification, protein turnover, chaperones;; Inorganic ion transport and metabolism;; General function prediction only	Peptidase family M28	Transferrin receptor protein 1 OS=Homo sapiens OX=9606 GN=TFRC PE=1 SV=2	S	Function unknown	transferrin receptor protein 1 isoform 1 [Homo sapiens]	molecular function: molecular transducer activity (GO:0060089);; biological process: localization (GO:0051179);; cellular component: cell (GO:0005623);; cellular component: membrane (GO:0016020);; cellular component: cell part (GO:0044464);; biological process: cellular process (GO:0009987);; biological process: single-organism process (GO:0044699);; biological process: biological regulation (GO:…
ENSG00000072657	TRHDE	3.55642	4.15303	3.75407	0.855115	6.68098e-17	1.96859	up	1.24785e-20	2.18864	up	2.60126e-18	2.05831	up	[E]	Amino acid transport and metabolism	Molecular Function: aminopeptidase activity (GO:0004177);; Cellular Component: plasma membrane (GO:0005886);; Molecular Function: metallopeptidase activity (GO:0008237);; Molecular Function: zinc ion binding (GO:0008270);; Cellular Component: external side of plasma membrane (GO:0009897);; Cellular Component: integral component of membrane (GO:0016021);;	K01306|0.0e+00|hsa:29953|K01306 pyroglutamyl-peptidase II [EC:3.4.19.6] | (RefSeq) TRHDE, PAP-II, PGPEP2, TRH-DE; thyrotropin releasing hormone degrading enzyme	--	[EO]	Amino acid transport and metabolism;; Posttranslational modification, protein turnover, chaperones	Peptidase family M1 domain	Thyrotropin-releasing hormone-degrading ectoenzyme OS=Homo sapiens OX=9606 GN=TRHDE PE=2 SV=1	E	Amino acid transport and metabolism	RecName: Full=Thyrotropin-releasing hormone-degrading ectoenzyme; Short=TRH-DE; Short=TRH-degrading ectoenzyme; AltName: Full=Pyroglutamyl-peptidase II; Short=PAP-II; AltName: Full=TRH-specific aminopeptidase; AltName: Full=Thyroliberinase [Homo sapiens]	molecular function: catalytic activity (GO:0003824);; biological process: metabolic process (GO:0008152);; cellular component: cell (GO:0005623);; cellular component: membrane (GO:0016020);; cellular component: cell part (GO:0044464);; molecular function: binding (GO:0005488);; cellular component: membrane part (GO:0044425)
ENSG00000073910	FRY	0.734819	0.776432	0.750784	0.190426	1.42823e-11	1.86013	up	1.60475e-12	1.93544	up	5.75651e-12	1.9034	up	--	--	Biological Process: cell morphogenesis (GO:0000902);;	K08873|0.0e+00|ccar:109050269|K08873 serine/threonine-protein kinase SMG1 [EC:2.7.11.1] | (RefSeq) LOW QUALITY PROTEIN: serine/threonine-protein kinase SMG1-like	mRNA surveillance pathway (ko03015)	[R]	General function prediction only	Cell morphogenesis N-terminal	Protein furry homolog OS=Homo sapiens OX=9606 GN=FRY PE=1 SV=1	S	Function unknown	protein furry homolog [Homo sapiens]	biological process: cellular process (GO:0009987);; biological process: developmental process (GO:0032502);; biological process: single-organism process (GO:0044699);; biological process: cellular component organization or biogenesis (GO:0071840)
ENSG00000074181	NOTCH3	3.56508	3.72934	4.00895	0.609353	1.61084e-23	2.45674	up	9.79891e-25	2.51999	up	6.44046e-27	2.63914	up	[T]	Signal transduction mechanisms	Molecular Function: calcium ion binding (GO:0005509);;	K20995|0.0e+00|hsa:4854|K20995 Notch 3 | (RefSeq) NOTCH3, CADASIL, CADASIL1, CASIL, IMF2, LMNS; notch receptor 3	Endocrine resistance (ko01522);; Notch signaling pathway (ko04330);; Apelin signaling pathway (ko04371);; Th1 and Th2 cell differentiation (ko04658);; Thyroid hormone signaling pathway (ko04919);; Human papillomavirus infection (ko05165);; Pathways in cancer (ko05200);; MicroRNAs in cancer (ko05206);; Breast cancer (ko05224)	[T]	Signal transduction mechanisms	EGF-like domain	Neurogenic locus notch homolog protein 3 OS=Homo sapiens OX=9606 GN=NOTCH3 PE=1 SV=2	S	Function unknown	neurogenic locus notch homolog protein 3 precursor [Homo sapiens]	molecular function: binding (GO:0005488)
ENSG00000074935	TUBE1	35.9277	33.3125	31.0238	6.94537	8.1939e-20	2.10501	up	3.67098e-20	2.1233	up	3.81628e-19	2.06689	up	--	--	Molecular Function: GTPase activity (GO:0003924);; Molecular Function: GTP binding (GO:0005525);; Cellular Component: microtubule (GO:0005874);; Biological Process: microtubule-based process (GO:0007017);;	K10391|5.4e-276|hsa:51175|K10391 tubulin epsilon | (RefSeq) TUBE1, TUBE, dJ142L7.2; tubulin epsilon 1	--	[Z]	Cytoskeleton	Tubulin/FtsZ family, GTPase domain	Tubulin epsilon chain OS=Homo sapiens OX=9606 GN=TUBE1 PE=2 SV=1	Z	Cytoskeleton	tubulin epsilon chain [Homo sapiens]	molecular function: catalytic activity (GO:0003824);; molecular function: binding (GO:0005488);; cellular component: cell (GO:0005623);; cellular component: organelle (GO:0043226);; cellular component: organelle part (GO:0044422);; cellular component: cell part (GO:0044464);; cellular component: supramolecular complex (GO:0099080);; biological process: cellular process (GO:0009987)
ENSG00000075426	FOSL2	8.96419	10.3466	9.15405	2.60016	1.45706e-13	1.68627	up	7.81205e-17	1.89932	up	2.44144e-14	1.73964	up	--	--	Molecular Function: DNA binding (GO:0003677);; Molecular Function: transcription factor activity, sequence-specific DNA binding (GO:0003700);; Biological Process: regulation of transcription from RNA polymerase II promoter (GO:0006357);;	K09030|1.8e-153|hsa:2355|K09030 fos-like antigen 2 | (RefSeq) FOSL2, FRA2; FOS like 2, AP-1 transcription factor subunit	Osteoclast differentiation (ko04380)	[K]	Transcription	bZIP transcription factor	Fos-related antigen 2 OS=Homo sapiens OX=9606 GN=FOSL2 PE=1 SV=1	K	Transcription	fos-related antigen 2 [Homo sapiens]	molecular function: binding (GO:0005488);; molecular function: nucleic acid binding transcription factor activity (GO:0001071);; biological process: biological regulation (GO:0065007)
ENSG00000076356	PLXNA2	2.17202	2.94525	2.66632	0.142492	1.59704e-42	3.83294	up	9.5558e-53	4.26986	up	1.79784e-49	4.14204	up	--	--	Cellular Component: integral component of membrane (GO:0016021);; Molecular Function: semaphorin receptor activity (GO:0017154);; Biological Process: facial nerve structural organization (GO:0021612);; Biological Process: glossopharyngeal nerve morphogenesis (GO:0021615);; Biological Process: trigeminal nerve structural organization (GO:0021637);; Biological Process: vagus nerve morphogenesis (GO…	K06820|0.0e+00|hsa:5362|K06820 plexin A | (RefSeq) PLXNA2, OCT, PLXN2; plexin A2	Axon guidance (ko04360)	[T]	Signal transduction mechanisms	Plexin cytoplasmic RasGAP domain	Plexin-A2 OS=Homo sapiens OX=9606 GN=PLXNA2 PE=1 SV=4	S	Function unknown	plexin-A2 precursor [Homo sapiens]	cellular component: membrane (GO:0016020);; cellular component: membrane part (GO:0044425);; molecular function: signal transducer activity (GO:0004871);; molecular function: molecular transducer activity (GO:0060089);; biological process: cellular process (GO:0009987);; biological process: signaling (GO:0023052);; biological process: single-organism process (GO:0044699);; biological process: res…
ENSG00000078237	TIGAR	15.5622	14.3001	14.1187	4.42961	9.71151e-14	1.72633	up	4.67299e-12	1.60115	up	5.78181e-12	1.59784	up	--	--	Cellular Component: cytosol (GO:0005829);;	K14634|1.5e-116|hsa:57103|K14634 fructose-2,6-bisphosphatase [EC:3.1.3.46] | (RefSeq) TIGAR, C12orf5, FR2BP; TP53 induced glycolysis regulatory phosphatase	Fructose and mannose metabolism (ko00051);; Central carbon metabolism in cancer (ko05230)	[G]	Carbohydrate transport and metabolism	Histidine phosphatase superfamily (branch 1)	Fructose-2,6-bisphosphatase TIGAR OS=Homo sapiens OX=9606 GN=TIGAR PE=1 SV=1	G	Carbohydrate transport and metabolism	fructose-2,6-bisphosphatase TIGAR [Homo sapiens]	cellular component: cell (GO:0005623);; cellular component: cell part (GO:0044464)
ENSG00000078487	ZCWPW1	1.258	1.85896	1.24518	0.200886	1.91928e-09	2.44627	up	2.68268e-12	2.70866	up	1.02406e-08	2.33993	up	--	--	Molecular Function: zinc ion binding (GO:0008270);;	K11424|2.4e-08|uah:113245739|K11424 [histone H3]-lysine36 N-dimethyltransferase NSD2 [EC:2.1.1.357] | (RefSeq) NSD2; LOW QUALITY PROTEIN: histone-lysine N-methyltransferase NSD2	Lysine degradation (ko00310);; Transcriptional misregulation in cancer (ko05202)	--	--	PWWP domain	Zinc finger CW-type PWWP domain protein 1 OS=Homo sapiens OX=9606 GN=ZCWPW1 PE=1 SV=2	S	Function unknown	zinc finger CW-type PWWP domain protein 1 isoform 1 [Homo sapiens]	molecular function: binding (GO:0005488)
ENSG00000079102	RUNX1T1	0.896124	1.06738	0.739015	0.033382	1.18312e-16	3.59008	up	8.6533e-24	4.11174	up	1.87114e-16	3.60536	up	--	--	Molecular Function: transcription corepressor activity (GO:0003714);; Biological Process: negative regulation of transcription, DNA-templated (GO:0045892);; Molecular Function: metal ion binding (GO:0046872);;	K10053|0.0e+00|cjc:100409447|K10053 CBFA2/RNUX1 translocation partner 1 | (RefSeq) RUNX1T1; RUNX1 translocation partner 1	Pathways in cancer (ko05200);; Transcriptional misregulation in cancer (ko05202);; Acute myeloid leukemia (ko05221)	--	--	NHR2 domain like	Protein CBFA2T1 OS=Homo sapiens OX=9606 GN=RUNX1T1 PE=1 SV=2	K	Transcription	protein CBFA2T1 isoform B [Homo sapiens]	molecular function: transcription factor activity, protein binding (GO:0000988);; biological process: biological regulation (GO:0065007);; molecular function: binding (GO:0005488)
ENSG00000081014	AP4E1	10.8644	10.5009	11.2092	2.87049	8.8147e-16	1.82558	up	2.07322e-14	1.73442	up	8.96197e-17	1.88937	up	--	--	Biological Process: intracellular protein transport (GO:0006886);; Biological Process: vesicle-mediated transport (GO:0016192);; Cellular Component: membrane coat (GO:0030117);;	K12400|0.0e+00|hsa:23431|K12400 AP-4 complex subunit epsilon-1 | (RefSeq) AP4E1, CPSQ4, SPG51, STUT1; adaptor related protein complex 4 subunit epsilon 1	Lysosome (ko04142)	[U]	Intracellular trafficking, secretion, and vesicular transport	Adaptin N terminal region	AP-4 complex subunit epsilon-1 OS=Homo sapiens OX=9606 GN=AP4E1 PE=1 SV=2	U	Intracellular trafficking, secretion, and vesicular transport	AP-4 complex subunit epsilon-1 isoform 1 [Homo sapiens]	biological process: localization (GO:0051179);; cellular component: cell (GO:0005623);; cellular component: membrane (GO:0016020);; cellular component: macromolecular complex (GO:0032991);; cellular component: membrane part (GO:0044425);; cellular component: cell part (GO:0044464)
ENSG00000081041	CXCL2	7.5631	9.06431	6.22633	1.84731	4.91381e-12	1.94059	up	1.50421e-15	2.19759	up	4.54529e-09	1.67447	up	--	--	Cellular Component: extracellular space (GO:0005615);; Biological Process: defense response (GO:0006952);; Biological Process: immune response (GO:0006955);; Molecular Function: chemokine activity (GO:0008009);;	K05505|1.6e-47|hsa:2920|K05505 C-X-C motif chemokine 1/2/3 | (RefSeq) CXCL2, CINC-2a, GRO2, GROb, MGSA-b, MIP-2a, MIP2, MIP2A, SCYB2; C-X-C motif chemokine ligand 2	Cytokine-cytokine receptor interaction (ko04060);; Viral protein interaction with cytokine and cytokine receptor (ko04061);; Chemokine signaling pathway (ko04062);; NF-kappa B signaling pathway (ko04064);; NOD-like receptor signaling pathway (ko04621);; IL-17 signaling pathway (ko04657);; TNF signaling pathway (ko04668);; Epithelial cell signaling in Helicobacter pylori infection (ko05120);; Legi…	--	--	Small cytokines (intecrine/chemokine), interleukin-8 like	C-X-C motif chemokine 2 OS=Homo sapiens OX=9606 GN=CXCL2 PE=1 SV=1	S	Function unknown	C-X-C motif chemokine 2 precursor [Homo sapiens]	cellular component: extracellular region (GO:0005576);; cellular component: extracellular region part (GO:0044421);; biological process: response to stimulus (GO:0050896);; biological process: immune system process (GO:0002376);; molecular function: binding (GO:0005488)
ENSG00000082153	BZW1	83.8203	71.5358	67.8828	19.113	1.80362e-21	2.09915	up	1.9856e-17	1.86709	up	1.39588e-16	1.81619	up	--	--	Molecular Function: protein binding (GO:0005515);; Cellular Component: cellular_component (GO:0005575);; Cellular Component: intracellular (GO:0005622);; Cellular Component: cell (GO:0005623);; Cellular Component: cytoplasm (GO:0005737);; Cellular Component: intracellular part (GO:0044424);; Cellular Component: cell part (GO:0044464);;	K03240|1.0e-07|fcd:110859021|K03240 translation initiation factor eIF-2B subunit epsilon | (RefSeq) translation initiation factor eIF-2B subunit epsilon-like	RNA transport (ko03013)	[J]	Translation, ribosomal structure and biogenesis	eIF4-gamma/eIF5/eIF2-epsilon	Basic leucine zipper and W2 domain-containing protein 1 OS=Homo sapiens OX=9606 GN=BZW1 PE=1 SV=1	S	Function unknown	basic leucine zipper and W2 domain-containing protein 1 isoform X1 [Pan troglodytes]	molecular function: binding (GO:0005488);; cellular component: cell (GO:0005623);; cellular component: cell part (GO:0044464)
ENSG00000085276	MECOM	1.87868	1.95748	2.06251	0.479596	7.04353e-11	1.79679	up	3.27164e-10	1.72198	up	6.9711e-09	1.61144	up	--	--	Molecular Function: transcription regulatory region sequence-specific DNA binding (GO:0000976);; Molecular Function: RNA polymerase II regulatory region sequence-specific DNA binding (GO:0000977);; Molecular Function: RNA polymerase II transcription factor activity, sequence-specific DNA binding (GO:0000981);; Molecular Function: RNA polymerase II regulatory region DNA binding (GO:0001012);; Mole…	K04462|0.0e+00|nle:100591579|K04462 ecotropic virus integration site 1 protein | (RefSeq) MECOM; histone-lysine N-methyltransferase MECOM isoform X1	MAPK signaling pathway (ko04010);; Pathways in cancer (ko05200);; Chronic myeloid leukemia (ko05220)	[R]	General function prediction only	Zinc finger, C2H2 type	Histone-lysine N-methyltransferase MECOM OS=Homo sapiens OX=9606 GN=MECOM PE=1 SV=3	S	Function unknown	AML1-EVI-1 fusion protein [Homo sapiens]	molecular function: binding (GO:0005488);; molecular function: nucleic acid binding transcription factor activity (GO:0001071);; biological process: biological regulation (GO:0065007);; biological process: multicellular organismal process (GO:0032501);; biological process: developmental process (GO:0032502);; biological process: single-organism process (GO:0044699);; biological process: immune sy…
ENSG00000085563	ABCB1	1.14722	0.79855	1.04543	0.066551	9.4977e-23	3.91785	up	1.74804e-16	3.39061	up	3.43356e-21	3.79764	up	[V]	Defense mechanisms	Molecular Function: ATP binding (GO:0005524);; Cellular Component: integral component of membrane (GO:0016021);; Molecular Function: ATPase activity (GO:0016887);; Molecular Function: ATPase activity, coupled to transmembrane movement of substances (GO:0042626);;	K05658|0.0e+00|hsa:5243|K05658 ATP-binding cassette, subfamily B (MDR/TAP), member 1 [EC:7.6.2.2] | (RefSeq) ABCB1, ABC20, CD243, CLCS, GP170, MDR1, P-GP, PGY1; ATP binding cassette subfamily B member 1	ABC transporters (ko02010);; Bile secretion (ko04976);; MicroRNAs in cancer (ko05206);; Gastric cancer (ko05226)	[Q]	Secondary metabolites biosynthesis, transport and catabolism	ABC transporter transmembrane region	ATP-dependent translocase ABCB1 OS=Homo sapiens OX=9606 GN=ABCB1 PE=1 SV=3	V	Defense mechanisms	ATP-dependent translocase ABCB1 isoform 1 [Homo sapiens]	molecular function: binding (GO:0005488);; cellular component: membrane (GO:0016020);; cellular component: membrane part (GO:0044425);; molecular function: catalytic activity (GO:0003824);; molecular function: transporter activity (GO:0005215);; biological process: localization (GO:0051179)
ENSG00000086730	LAT2	5.78699	6.82886	8.00091	0.440221	2.67369e-32	3.57349	up	5.73536e-34	3.63926	up	8.94902e-37	3.78515	up	--	--	Biological Process: immune response-regulating signaling pathway (GO:0002764);; Biological Process: B cell activation (GO:0042113);;	--	--	--	--	Linker for activation of T-cells family member 2	Linker for activation of T-cells family member 2 OS=Homo sapiens OX=9606 GN=LAT2 PE=1 SV=1	U	Intracellular trafficking, secretion, and vesicular transport	linker for activation of T-cells family member 2 precursor [Homo sapiens]	biological process: cellular process (GO:0009987);; biological process: signaling (GO:0023052);; biological process: single-organism process (GO:0044699);; biological process: response to stimulus (GO:0050896);; biological process: biological regulation (GO:0065007);; biological process: immune system process (GO:0002376)
ENSG00000087494	PTHLH	2.56688	3.40748	3.18793	0.217774	3.35532e-18	3.71111	up	6.98248e-21	3.91089	up	5.2488e-21	3.95737	up	--	--	Molecular Function: hormone activity (GO:0005179);; Cellular Component: extracellular region (GO:0005576);; Cellular Component: nucleoplasm (GO:0005654);; Cellular Component: Golgi apparatus (GO:0005794);; Cellular Component: cytosol (GO:0005829);; Biological Process: bone mineralization (GO:0030282);;	K22608|9.2e-72|ggo:101127320|K22608 parathyroid hormone-related hormone | (RefSeq) PTHLH; parathyroid hormone-related protein isoform X1	Parathyroid hormone synthesis, secretion and action (ko04928)	--	--	Parathyroid hormone family	Parathyroid hormone-related protein OS=Homo sapiens OX=9606 GN=PTHLH PE=1 SV=1	O	Posttranslational modification, protein turnover, chaperones	parathyroid hormone-related protein isoform 2 preproprotein [Homo sapiens]	molecular function: binding (GO:0005488);; cellular component: extracellular region (GO:0005576);; cellular component: cell (GO:0005623);; cellular component: organelle (GO:0043226);; cellular component: organelle part (GO:0044422);; cellular component: cell part (GO:0044464);; biological process: multicellular organismal process (GO:0032501);; biological process: developmental process (GO:003250…
ENSG00000088538	DOCK3	0.198555	0.231205	0.221308	0.043092	8.75957e-06	2.05731	up	5.72855e-07	2.25761	up	1.62952e-06	2.21516	up	--	--	Molecular Function: guanyl-nucleotide exchange factor activity (GO:0005085);; Biological Process: small GTPase mediated signal transduction (GO:0007264);;	K05727|0.0e+00|hsa:1795|K05727 dedicator of cytokinesis protein 3 | (RefSeq) DOCK3, MOCA, NEDIDHA, PBP; dedicator of cytokinesis 3	--	[T]	Signal transduction mechanisms	Dock homology region 2	Dedicator of cytokinesis protein 3 OS=Homo sapiens OX=9606 GN=DOCK3 PE=1 SV=1	S	Function unknown	DOCK3, partial [Homo sapiens]	molecular function: molecular function regulator (GO:0098772);; biological process: biological regulation (GO:0065007);; biological process: cellular process (GO:0009987);; biological process: signaling (GO:0023052);; biological process: single-organism process (GO:0044699);; biological process: response to stimulus (GO:0050896)
ENSG00000089199	CHGB	2.47469	2.82015	2.38196	0.279162	2.70267e-18	2.99368	up	4.91859e-21	3.16095	up	1.21292e-17	2.93624	up	--	--	Cellular Component: secretory granule (GO:0030141);;	K19991|0.0e+00|hsa:1114|K19991 chromogranin-B | (RefSeq) CHGB, SCG1; chromogranin B	--	--	--	Granin (chromogranin or secretogranin)	Secretogranin-1 OS=Homo sapiens OX=9606 GN=CHGB PE=1 SV=2	O	Posttranslational modification, protein turnover, chaperones	secretogranin-1 precursor [Homo sapiens]	cellular component: cell (GO:0005623);; cellular component: organelle (GO:0043226);; cellular component: cell part (GO:0044464)
ENSG00000089847	ANKRD24	0.95291	0.858694	0.407392	0.117253	1.36118e-13	2.90329	up	1.87543e-09	2.45944	up	0.000253558	1.70878	up	--	--	Molecular Function: protein binding (GO:0005515);;	K12791|2.8e-12|nni:104014463|K12791 Rho guanine nucleotide exchange factor 2 | (RefSeq) ANKRD35; ankyrin repeat domain-containing protein 35	Tight junction (ko04530)	--	--	Ankyrin repeats (3 copies)	Ankyrin repeat domain-containing protein 24 OS=Homo sapiens OX=9606 GN=ANKRD24 PE=2 SV=2	S	Function unknown	ankyrin repeat domain-containing protein 24 [Homo sapiens]	molecular function: binding (GO:0005488)
ENSG00000091106	NLRC4	0.674163	0.812075	0.773431	0.155769	2.75123e-06	1.98426	up	2.32054e-08	2.2511	up	1.25257e-08	2.2896	up	[T]	Signal transduction mechanisms	Molecular Function: ATP binding (GO:0005524);; Biological Process: regulation of apoptotic process (GO:0042981);;	K12805|0.0e+00|hsa:58484|K12805 NLR family CARD domain-containing protein 4 | (RefSeq) NLRC4, AIFEC, CARD12, CLAN, CLAN1, CLANA, CLANB, CLANC, CLAND, CLR2.1, FCAS4, IPAF; NLR family CARD domain containing 4	NOD-like receptor signaling pathway (ko04621);; Shigellosis (ko05131);; Salmonella infection (ko05132);; Legionellosis (ko05134);; Yersinia infection (ko05135)	--	--	NACHT domain	NLR family CARD domain-containing protein 4 OS=Homo sapiens OX=9606 GN=NLRC4 PE=1 SV=2	S	Function unknown	NLR family CARD domain-containing protein 4 isoform a [Homo sapiens]	molecular function: binding (GO:0005488);; biological process: biological regulation (GO:0065007)
ENSG00000091831	ESR1	0.239057	0.280416	0.299446	0.064135	0.000430983	1.79219	up	4.35447e-05	2.00415	up	5.88986e-06	2.13708	up	--	--	Biological Process: antral ovarian follicle growth (GO:0001547);; Biological Process: epithelial cell development (GO:0002064);; Molecular Function: chromatin binding (GO:0003682);; Molecular Function: RNA polymerase II transcription factor activity, ligand-activated sequence-specific DNA binding (GO:0004879);; Molecular Function: steroid binding (GO:0005496);; Cellular Component: nucleus (GO:000…	K08550|0.0e+00|hsa:2099|K08550 estrogen receptor alpha | (RefSeq) ESR1, ER, ESR, ESRA, ESTRR, Era, NR3A1; estrogen receptor 1	Endocrine resistance (ko01522);; Estrogen signaling pathway (ko04915);; Prolactin signaling pathway (ko04917);; Thyroid hormone signaling pathway (ko04919);; Endocrine and other factor-regulated calcium reabsorption (ko04961);; Pathways in cancer (ko05200);; Proteoglycans in cancer (ko05205);; Breast cancer (ko05224)	[T]	Signal transduction mechanisms	Oestrogen receptor	Estrogen receptor OS=Homo sapiens OX=9606 GN=ESR1 PE=1 SV=2	K	Transcription	estrogen receptor isoform 1 [Homo sapiens]	biological process: reproduction (GO:0000003);; biological process: reproductive process (GO:0022414);; biological process: multicellular organismal process (GO:0032501);; biological process: developmental process (GO:0032502);; biological process: growth (GO:0040007);; biological process: single-organism process (GO:0044699);; biological process: rhythmic process (GO:0048511);; biological proces…
ENSG00000092529	CAPN3	0.847222	0.590823	0.304618	0.017434	6.09974e-08	4.88363	up	4.11028e-11	5.43136	up	1.01902e-07	4.81939	up	[S]	Function unknown	Molecular Function: calcium-dependent cysteine-type endopeptidase activity (GO:0004198);; Molecular Function: calcium ion binding (GO:0005509);; Biological Process: sarcomere organization (GO:0045214);;	K08573|0.0e+00|hsa:825|K08573 calpain-3 [EC:3.4.22.54] | (RefSeq) CAPN3, CANP3, CANPL3, LGMD2, LGMD2A, LGMDD4, LGMDR1, nCL-1, p94; calpain 3	--	[OT]	Posttranslational modification, protein turnover, chaperones;; Signal transduction mechanisms	Calpain family cysteine protease	Calpain-3 OS=Homo sapiens OX=9606 GN=CAPN3 PE=1 SV=2	O	Posttranslational modification, protein turnover, chaperones	calpain-3 isoform a [Homo sapiens]	molecular function: catalytic activity (GO:0003824);; biological process: metabolic process (GO:0008152);; molecular function: binding (GO:0005488);; biological process: cellular process (GO:0009987);; biological process: single-organism process (GO:0044699);; biological process: cellular component organization or biogenesis (GO:0071840)
ENSG00000092929	UNC13D	0.691277	0.922693	0.859036	0.129881	1.36415e-08	2.23814	up	1.44127e-11	2.52521	up	4.90084e-12	2.59393	up	--	--	Cellular Component: lytic vacuole (GO:0000323);; Biological Process: cell activation (GO:0001775);; Biological Process: cell killing (GO:0001906);; Biological Process: leukocyte mediated cytotoxicity (GO:0001909);; Biological Process: natural killer cell mediated immunity (GO:0002228);; Biological Process: adaptive immune response (GO:0002250);; Biological Process: immune effector process (GO:000…	K19728|0.0e+00|hsa:201294|K19728 protein unc-13 D | (RefSeq) UNC13D, FHL3, HLH3, HPLH3, Munc13-4; unc-13 homolog D	--	[UT]	Intracellular trafficking, secretion, and vesicular transport;; Signal transduction mechanisms	C2 domain	Protein unc-13 homolog D OS=Homo sapiens OX=9606 GN=UNC13D PE=1 SV=1	S	Function unknown	protein unc-13 homolog D [Homo sapiens]	cellular component: cell (GO:0005623);; cellular component: organelle (GO:0043226);; cellular component: cell part (GO:0044464);; biological process: cellular process (GO:0009987);; biological process: single-organism process (GO:0044699);; biological process: cell killing (GO:0001906);; biological process: immune system process (GO:0002376);; biological process: response to stimulus (GO:0050896)…
ENSG00000095752	IL11	99.861	98.686	101.637	3.61716	1.95317e-77	4.71027	up	1.12255e-76	4.67328	up	8.66933e-78	4.72387	up	--	--	Molecular Function: cytokine activity (GO:0005125);; Molecular Function: interleukin-11 receptor binding (GO:0005142);; Cellular Component: cytoplasm (GO:0005737);; Biological Process: positive regulation of cell proliferation (GO:0008284);;	K05417|2.8e-85|hsa:3589|K05417 interleukin 11 | (RefSeq) IL11, AGIF, IL-11; interleukin 11	Cytokine-cytokine receptor interaction (ko04060);; JAK-STAT signaling pathway (ko04630);; Hematopoietic cell lineage (ko04640);; Rheumatoid arthritis (ko05323)	--	--	Interleukin 11	Interleukin-11 OS=Homo sapiens OX=9606 GN=IL11 PE=1 SV=1	O	Posttranslational modification, protein turnover, chaperones	interleukin-11 isoform X1 [Nomascus leucogenys]	molecular function: binding (GO:0005488);; cellular component: cell (GO:0005623);; cellular component: cell part (GO:0044464);; biological process: biological regulation (GO:0065007)
ENSG00000095794	CREM	54.3276	39.9383	50.2693	12.2965	7.44732e-20	2.08327	up	2.29487e-14	1.73866	up	2.01982e-19	2.05839	up	--	--	Molecular Function: DNA binding (GO:0003677);; Molecular Function: transcription factor activity, sequence-specific DNA binding (GO:0003700);; Cellular Component: nucleus (GO:0005634);;	K09052|1.3e-116|csab:103238113|K09052 cAMP response element modulator | (RefSeq) CREM; cAMP responsive element modulator	Adrenergic signaling in cardiomyocytes (ko04261)	[K]	Transcription	pKID domain	cAMP-responsive element modulator OS=Homo sapiens OX=9606 GN=CREM PE=1 SV=6	K	Transcription	cAMP-responsive element modulator isoform 19 [Homo sapiens]	molecular function: binding (GO:0005488);; molecular function: nucleic acid binding transcription factor activity (GO:0001071);; biological process: biological regulation (GO:0065007);; cellular component: cell (GO:0005623);; cellular component: organelle (GO:0043226);; cellular component: cell part (GO:0044464)
ENSG00000099204	ABLIM1	11.3387	13.0728	13.0419	2.55459	2.29253e-22	2.23209	up	1.3764e-23	2.29679	up	2.28041e-24	2.34169	up	--	--	Molecular Function: actin binding (GO:0003779);; Biological Process: cytoskeleton organization (GO:0007010);; Molecular Function: metal ion binding (GO:0046872);;	K07520|0.0e+00|ggo:101152569|K07520 actin-binding LIM protein | (RefSeq) ABLIM1; actin-binding LIM protein 1 isoform X1	Axon guidance (ko04360)	[TZ]	Signal transduction mechanisms;; Cytoskeleton	Putative adherens-junction anchoring region of AbLIM	Actin-binding LIM protein 1 OS=Homo sapiens OX=9606 GN=ABLIM1 PE=1 SV=3	S	Function unknown	actin-binding LIM protein 1 isoform X3 [Gorilla gorilla gorilla]	molecular function: binding (GO:0005488);; biological process: cellular process (GO:0009987);; biological process: cellular component organization or biogenesis (GO:0071840)
ENSG00000099250	NRP1	61.423	79.0076	68.0289	2.00698	2.98043e-89	5.09247	up	1.13752e-96	5.35976	up	4.81041e-93	5.23103	up	--	--	Biological Process: angiogenesis (GO:0001525);; Molecular Function: vascular endothelial growth factor-activated receptor activity (GO:0005021);; Biological Process: axon guidance (GO:0007411);; Biological Process: animal organ morphogenesis (GO:0009887);; Cellular Component: integral component of membrane (GO:0016021);; Molecular Function: semaphorin receptor activity (GO:0017154);; Molecular Fu…	K06724|0.0e+00|hsa:8829|K06724 neuropilin 1 | (RefSeq) NRP1, BDCA4, CD304, NP1, NRP, VEGF165R; neuropilin 1	Axon guidance (ko04360);; Human T-cell leukemia virus 1 infection (ko05166)	--	--	CUB domain	Neuropilin-1 OS=Homo sapiens OX=9606 GN=NRP1 PE=1 SV=3	U	Intracellular trafficking, secretion, and vesicular transport	neuropilin-1 isoform a precursor [Homo sapiens]	biological process: developmental process (GO:0032502);; biological process: single-organism process (GO:0044699);; molecular function: catalytic activity (GO:0003824);; molecular function: signal transducer activity (GO:0004871);; molecular function: molecular transducer activity (GO:0060089);; biological process: metabolic process (GO:0008152);; biological process: cellular process (GO:0009987)…
ENSG00000100060	MFNG	4.45857	5.51562	8.02973	0.120094	2.43673e-33	4.85576	up	1.76277e-37	5.06063	up	9.257e-45	5.43202	up	--	--	Biological Process: pattern specification process (GO:0007389);; Cellular Component: integral component of Golgi membrane (GO:0030173);; Molecular Function: O-fucosylpeptide 3-beta-N-acetylglucosaminyltransferase activity (GO:0033829);; Molecular Function: metal ion binding (GO:0046872);;	K05948|1.2e-189|hsa:4242|K05948 fringe [EC:2.4.1.222] | (RefSeq) MFNG; MFNG O-fucosylpeptide 3-beta-N-acetylglucosaminyltransferase	Other types of O-glycan biosynthesis (ko00514);; Notch signaling pathway (ko04330);; Human papillomavirus infection (ko05165)	--	--	Fringe-like	Beta-1,3-N-acetylglucosaminyltransferase manic fringe OS=Homo sapiens OX=9606 GN=MFNG PE=1 SV=2	O	Posttranslational modification, protein turnover, chaperones	beta-1,3-N-acetylglucosaminyltransferase manic fringe isoform 1 [Homo sapiens]	biological process: multicellular organismal process (GO:0032501);; biological process: single-organism process (GO:0044699);; cellular component: cell (GO:0005623);; cellular component: membrane (GO:0016020);; cellular component: organelle (GO:0043226);; cellular component: organelle part (GO:0044422);; cellular component: membrane part (GO:0044425);; cellular component: cell part (GO:0044464);;…
ENSG00000100065	CARD10	19.5595	22.352	21.3729	3.93274	9.86676e-23	2.2513	up	2.9744e-26	2.43406	up	3.70707e-25	2.3818	up	--	--	Biological Process: regulation of apoptotic process (GO:0042981);;	K20912|0.0e+00|hsa:29775|K20912 caspase recruitment domain-containing protein 10 | (RefSeq) CARD10, BIMP1, CARMA3; caspase recruitment domain family member 10	NF-kappa B signaling pathway (ko04064)	--	--	Caspase recruitment domain	Caspase recruitment domain-containing protein 10 OS=Homo sapiens OX=9606 GN=CARD10 PE=1 SV=2	F	Nucleotide transport and metabolism	caspase recruitment domain-containing protein 10 [Homo sapiens]	biological process: biological regulation (GO:0065007)
ENSG00000100139	MICALL1	37.158	46.1369	41.7439	10.6297	8.36214e-15	1.71696	up	6.22893e-19	1.96981	up	2.09307e-17	1.88071	up	--	--	Molecular Function: Rab GTPase binding (GO:0017137);; Biological Process: endocytic recycling (GO:0032456);;	K19948|0.0e+00|hsa:85377|K19948 MICAL-like protein 1 | (RefSeq) MICALL1, MICAL-L1, MIRAB13; MICAL like 1	--	--	--	Bivalent Mical/EHBP Rab binding domain	MICAL-like protein 1 OS=Homo sapiens OX=9606 GN=MICALL1 PE=1 SV=2	Z	Cytoskeleton	MICAL-like protein 1 [Homo sapiens]	molecular function: binding (GO:0005488);; biological process: localization (GO:0051179)
ENSG00000100156	SLC16A8	2.79992	2.91913	3.1273	0.920299	4.36427e-08	1.70175	up	8.09602e-08	1.67208	up	1.19121e-09	1.87248	up	[G]	Carbohydrate transport and metabolism	Cellular Component: integral component of plasma membrane (GO:0005887);; Molecular Function: lactate transmembrane transporter activity (GO:0015129);;	K08185|2.1e-278|hsa:23539|K08185 MFS transporter, MCT family, solute carrier family 16 (monocarboxylic acid transporters), member 8 | (RefSeq) SLC16A8, MCT3, REMP; solute carrier family 16 member 8	--	[G]	Carbohydrate transport and metabolism	Major Facilitator Superfamily	Monocarboxylate transporter 3 OS=Homo sapiens OX=9606 GN=SLC16A8 PE=2 SV=1	G	Carbohydrate transport and metabolism	monocarboxylate transporter 3 [Homo sapiens]	cellular component: cell (GO:0005623);; cellular component: membrane (GO:0016020);; cellular component: membrane part (GO:0044425);; cellular component: cell part (GO:0044464);; molecular function: transporter activity (GO:0005215);; biological process: single-organism process (GO:0044699);; biological process: localization (GO:0051179)
ENSG00000100197	CYP2D6	1.03931	1.58265	1.86895	0.237151	9.64363e-06	2.00156	up	5.00242e-10	2.58993	up	1.61089e-09	2.5734	up	[QV]	Secondary metabolites biosynthesis, transport and catabolism;; Defense mechanisms	Molecular Function: iron ion binding (GO:0005506);; Molecular Function: oxidoreductase activity, acting on paired donors, with incorporation or reduction of molecular oxygen, reduced flavin or flavoprotein as one donor, and incorporation of one atom of oxygen (GO:0016712);; Molecular Function: heme binding (GO:0020037);;	K17712|2.1e-278|hsa:1565|K17712 cytochrome P450 family 2 subfamily D polypeptide 6 [EC:1.14.14.1] | (RefSeq) CYP2D6, CPD6, CYP2D, CYP2D7AP, CYP2D7BP, CYP2D7P2, CYP2D8P2, CYP2DL1, CYPIID6, P450-DB1, P450C2D, P450DB1; cytochrome P450 family 2 subfamily D member 6	Metabolism of xenobiotics by cytochrome P450 (ko00980);; Drug metabolism - cytochrome P450 (ko00982);; Endocrine resistance (ko01522);; Serotonergic synapse (ko04726)	[Q]	Secondary metabolites biosynthesis, transport and catabolism	Cytochrome P450	Cytochrome P450 2D6 OS=Homo sapiens OX=9606 GN=CYP2D6 PE=1 SV=2	Q	Secondary metabolites biosynthesis, transport and catabolism	CYP2D6 isoform 2 [Pan troglodytes]	molecular function: binding (GO:0005488);; molecular function: catalytic activity (GO:0003824);; biological process: metabolic process (GO:0008152);; biological process: single-organism process (GO:0044699)
ENSG00000100221	JOSD1	31.9326	31.2984	31.4037	6.26015	1.81855e-23	2.26364	up	4.6079e-23	2.22586	up	1.16403e-22	2.2203	up	--	--	Molecular Function: thiol-dependent ubiquitin-specific protease activity (GO:0004843);; Biological Process: protein deubiquitination (GO:0016579);;	K15235|4.0e-119|ggo:101131709|K15235 josephin [EC:3.4.19.12] | (RefSeq) JOSD1; josephin-1	--	[R]	General function prediction only	Josephin	Josephin-1 OS=Homo sapiens OX=9606 GN=JOSD1 PE=1 SV=1	S	Function unknown	josephin-1 [Pongo abelii]	molecular function: catalytic activity (GO:0003824);; biological process: metabolic process (GO:0008152);; biological process: cellular process (GO:0009987)
ENSG00000100311	PDGFB	1.14349	1.01982	1.09031	0.24544	1.23531e-10	2.29839	up	3.32732e-09	2.13613	up	6.20806e-10	2.24297	up	--	--	Molecular Function: growth factor activity (GO:0008083);; Cellular Component: membrane (GO:0016020);;	K17386|5.6e-136|hsa:5155|K17386 platelet-derived growth factor subunit B | (RefSeq) PDGFB, IBGC5, PDGF-2, PDGF2, SIS, SSV, c-sis; platelet derived growth factor subunit B	EGFR tyrosine kinase inhibitor resistance (ko01521);; MAPK signaling pathway (ko04010);; Ras signaling pathway (ko04014);; Rap1 signaling pathway (ko04015);; Calcium signaling pathway (ko04020);; Phospholipase D signaling pathway (ko04072);; PI3K-Akt signaling pathway (ko04151);; Focal adhesion (ko04510);; Gap junction (ko04540);; JAK-STAT signaling pathway (ko04630);; Regulation of actin cytoske…	--	--	PDGF/VEGF domain	Platelet-derived growth factor subunit B OS=Homo sapiens OX=9606 GN=PDGFB PE=1 SV=1	T	Signal transduction mechanisms	platelet-derived growth factor subunit B isoform 1 preproprotein [Homo sapiens]	molecular function: binding (GO:0005488);; cellular component: membrane (GO:0016020)
ENSG00000100664	EIF5	51.4138	52.1713	46.2806	11.6544	2.20282e-22	2.15882	up	6.77343e-23	2.18602	up	6.04733e-20	2.02489	up	[J]	Translation, ribosomal structure and biogenesis	Biological Process: formation of translation preinitiation complex (GO:0001731);; Molecular Function: translation initiation factor activity (GO:0003743);; Cellular Component: cytosol (GO:0005829);; Cellular Component: plasma membrane (GO:0005886);; Molecular Function: eukaryotic initiation factor eIF2 binding (GO:0071074);; Biological Process: activation of GTPase activity (GO:0090630);;	K03262|1.2e-205|hsa:1983|K03262 translation initiation factor 5 | (RefSeq) EIF5, EIF-5, EIF-5A; eukaryotic translation initiation factor 5	RNA transport (ko03013)	[J]	Translation, ribosomal structure and biogenesis	Domain found in IF2B/IF5	Eukaryotic translation initiation factor 5 OS=Homo sapiens OX=9606 GN=EIF5 PE=1 SV=2	J	Translation, ribosomal structure and biogenesis	eukaryotic translation initiation factor 5 [Homo sapiens]	biological process: cellular process (GO:0009987);; biological process: cellular component organization or biogenesis (GO:0071840);; molecular function: binding (GO:0005488);; biological process: metabolic process (GO:0008152);; cellular component: cell (GO:0005623);; cellular component: cell part (GO:0044464);; cellular component: membrane (GO:0016020);; biological process: biological regulation…
ENSG00000100867	DHRS2	2.79613	1.92826	2.268	0.504784	6.96188e-12	2.35468	up	3.26876e-07	1.81905	up	6.97762e-09	2.04446	up	[IQR]	Lipid transport and metabolism;; Secondary metabolites biosynthesis, transport and catabolism;; General function prediction only	Cellular Component: nucleoplasm (GO:0005654);; Cellular Component: mitochondrion (GO:0005739);; Molecular Function: oxidoreductase activity (GO:0016491);;	K11164|1.8e-154|hsa:10202|K11164 dehydrogenase/reductase SDR family member 2 [EC:1.1.-.-] | (RefSeq) DHRS2, HEP27, SDR25C1; dehydrogenase/reductase 2	--	[R]	General function prediction only	Enoyl-(Acyl carrier protein) reductase	Dehydrogenase/reductase SDR family member 2, mitochondrial OS=Homo sapiens OX=9606 GN=DHRS2 PE=1 SV=4	S	Function unknown	dehydrogenase/reductase SDR family member 2, mitochondrial isoform 2 [Homo sapiens]	cellular component: cell (GO:0005623);; cellular component: organelle (GO:0043226);; cellular component: organelle part (GO:0044422);; cellular component: cell part (GO:0044464);; molecular function: catalytic activity (GO:0003824)
ENSG00000100889	PCK2	41.001	48.1599	44.113	8.64267	1.33122e-20	2.1141	up	3.02057e-25	2.36484	up	9.69391e-24	2.28709	up	[C]	Energy production and conversion	Molecular Function: phosphoenolpyruvate carboxykinase (GTP) activity (GO:0004613);; Molecular Function: GTP binding (GO:0005525);; Biological Process: gluconeogenesis (GO:0006094);; Molecular Function: kinase activity (GO:0016301);;	K01596|7.5e-308|hsa:5106|K01596 phosphoenolpyruvate carboxykinase (GTP) [EC:4.1.1.32] | (RefSeq) PCK2, PEPCK, PEPCK-M, PEPCK2; phosphoenolpyruvate carboxykinase 2, mitochondrial	Glycolysis / Gluconeogenesis (ko00010);; Citrate cycle (TCA cycle) (ko00020);; Pyruvate metabolism (ko00620);; PPAR signaling pathway (ko03320);; FoxO signaling pathway (ko04068);; PI3K-Akt signaling pathway (ko04151);; AMPK signaling pathway (ko04152);; Insulin signaling pathway (ko04910);; Adipocytokine signaling pathway (ko04920);; Glucagon signaling pathway (ko04922);; Insulin resistance (ko0…	[C]	Energy production and conversion	Phosphoenolpyruvate carboxykinase C-terminal P-loop domain	Phosphoenolpyruvate carboxykinase [GTP], mitochondrial OS=Homo sapiens OX=9606 GN=PCK2 PE=1 SV=4	C	Energy production and conversion	phosphoenolpyruvate carboxykinase [GTP], mitochondrial isoform 3 [Homo sapiens]	molecular function: catalytic activity (GO:0003824);; molecular function: binding (GO:0005488);; biological process: metabolic process (GO:0008152);; biological process: single-organism process (GO:0044699)
ENSG00000101104	PABPC1L	259.819	289.198	293.587	52.2971	1.17574e-23	2.22106	up	2.27124e-27	2.41125	up	1.19704e-27	2.42534	up	--	--	Molecular Function: RNA binding (GO:0003723);;	K13126|9.4e-90|hsa:80336|K13126 polyadenylate-binding protein | (RefSeq) PABPC1L, C20orf119, EPAB, PABPC1L1, dJ1069P2.3; poly(A) binding protein cytoplasmic 1 like	RNA transport (ko03013);; mRNA surveillance pathway (ko03015);; RNA degradation (ko03018)	[AJ]	RNA processing and modification;; Translation, ribosomal structure and biogenesis	Poly-adenylate binding protein, unique domain	Polyadenylate-binding protein 1-like OS=Homo sapiens OX=9606 GN=PABPC1L PE=2 SV=1	S	Function unknown	polyadenylate-binding protein 1-like [Homo sapiens]	molecular function: binding (GO:0005488)
ENSG00000101203	COL20A1	0.134436	0.212178	0.453581	0	4.39757e-09	8.13185	up	3.98987e-12	8.76859	up	3.23889e-16	9.09736	up	--	--	Molecular Function: protein binding (GO:0005515);; Cellular Component: cellular_component (GO:0005575);; Cellular Component: extracellular region (GO:0005576);; Cellular Component: intracellular (GO:0005622);; Cellular Component: cell (GO:0005623);; Cellular Component: cytoplasm (GO:0005737);; Cellular Component: endoplasmic reticulum (GO:0005783);; Cellular Component: endoplasmic reticulum lumen…	K24357|0.0e+00|ggo:101135307|K24357 collagen type XX alpha | (RefSeq) COL20A1; collagen alpha-1(XX) chain	Protein digestion and absorption (ko04974)	[W]	Extracellular structures	Fibronectin type III domain	Collagen alpha-1(XX) chain OS=Homo sapiens OX=9606 GN=COL20A1 PE=1 SV=4	S	Function unknown	collagen alpha-1(XX) chain isoform X4 [Homo sapiens]	molecular function: binding (GO:0005488);; cellular component: extracellular region (GO:0005576);; cellular component: cell (GO:0005623);; cellular component: cell part (GO:0044464);; cellular component: organelle (GO:0043226);; cellular component: membrane-enclosed lumen (GO:0031974);; cellular component: organelle part (GO:0044422)
ENSG00000101255	TRIB3	249.217	266.594	242.687	12.53	2.8014e-70	4.22512	up	2.87149e-73	4.33636	up	1.28e-69	4.20223	up	[M]	Cell wall/membrane/envelope biogenesis	Molecular Function: transcription corepressor activity (GO:0003714);; Molecular Function: protein kinase activity (GO:0004672);; Molecular Function: ATP binding (GO:0005524);; Cellular Component: nucleoplasm (GO:0005654);; Biological Process: negative regulation of protein kinase activity (GO:0006469);; Biological Process: regulation of autophagy (GO:0010506);; Biological Process: regulation of g…	K19518|3.3e-209|hsa:57761|K19518 tribbles homolog 3 | (RefSeq) TRIB3, C20orf97, NIPK, SINK, SKIP3, TRB3; tribbles pseudokinase 3	Insulin resistance (ko04931)	[T]	Signal transduction mechanisms	Protein kinase domain	Tribbles homolog 3 OS=Homo sapiens OX=9606 GN=TRIB3 PE=1 SV=2	T	Signal transduction mechanisms	tribbles homolog 3 isoform 1 [Homo sapiens]	molecular function: transcription factor activity, protein binding (GO:0000988);; biological process: biological regulation (GO:0065007);; molecular function: catalytic activity (GO:0003824);; biological process: metabolic process (GO:0008152);; biological process: cellular process (GO:0009987);; molecular function: binding (GO:0005488);; cellular component: cell (GO:0005623);; cellular component…
ENSG00000101280	ANGPT4	0.396402	0.350477	0.309854	0	7.69049e-16	9.04925	up	1.05474e-13	8.96671	up	5.4302e-13	8.71569	up	--	--	Biological Process: response to hypoxia (GO:0001666);; Biological Process: regulation of protein phosphorylation (GO:0001932);; Biological Process: positive regulation of protein phosphorylation (GO:0001934);; Biological Process: immune system process (GO:0002376);; Molecular Function: molecular_function (GO:0003674);; Molecular Function: receptor binding (GO:0005102);; Molecular Function: bindin…	K05467|7.5e-284|hsa:51378|K05467 angiopoietin 4 | (RefSeq) ANGPT4, ANG3, ANG4; angiopoietin 4	MAPK signaling pathway (ko04010);; Ras signaling pathway (ko04014);; Rap1 signaling pathway (ko04015);; HIF-1 signaling pathway (ko04066);; PI3K-Akt signaling pathway (ko04151)	[R]	General function prediction only	Fibrinogen beta and gamma chains, C-terminal globular domain	Angiopoietin-4 OS=Homo sapiens OX=9606 GN=ANGPT4 PE=1 SV=1	S	Function unknown	angiopoietin-4 isoform 1 precursor [Homo sapiens]	biological process: response to stimulus (GO:0050896);; biological process: biological regulation (GO:0065007);; biological process: immune system process (GO:0002376);; molecular function: binding (GO:0005488);; cellular component: extracellular region (GO:0005576);; cellular component: extracellular region part (GO:0044421);; biological process: cellular process (GO:0009987);; biological proces…
ENSG00000101311	FERMT1	5.8769	7.44891	6.14358	1.67683	3.81044e-13	1.72488	up	2.95415e-18	2.05901	up	3.07875e-14	1.80151	up	--	--	Biological Process: integrin-mediated signaling pathway (GO:0007229);;	K17082|0.0e+00|hsa:55612|K17082 kindlin 1 | (RefSeq) FERMT1, C20orf42, DTGCU2, KIND1, UNC112A, URP1; fermitin family member 1	--	[D]	Cell cycle control, cell division, chromosome partitioning	FERM central domain	Fermitin family homolog 1 OS=Homo sapiens OX=9606 GN=FERMT1 PE=1 SV=1	S	Function unknown	fermitin family homolog 1 [Homo sapiens]	biological process: cellular process (GO:0009987);; biological process: signaling (GO:0023052);; biological process: single-organism process (GO:0044699);; biological process: response to stimulus (GO:0050896);; biological process: biological regulation (GO:0065007)
ENSG00000101384	JAG1	20.12	23.9938	21.4143	4.70852	1.15998e-19	2.03083	up	7.6657e-24	2.25863	up	1.73716e-21	2.13344	up	--	--	Molecular Function: Notch binding (GO:0005112);; Molecular Function: calcium ion binding (GO:0005509);; Biological Process: Notch signaling pathway (GO:0007219);; Biological Process: multicellular organism development (GO:0007275);; Cellular Component: integral component of membrane (GO:0016021);;	K06052|0.0e+00|hsa:182|K06052 jagged-1 | (RefSeq) JAG1, AGS, AGS1, AHD, AWS, CD339, DCHE, HJ1, JAGL1; jagged canonical Notch ligand 1	Endocrine resistance (ko01522);; Notch signaling pathway (ko04330);; Apelin signaling pathway (ko04371);; Th1 and Th2 cell differentiation (ko04658);; TNF signaling pathway (ko04668);; Human papillomavirus infection (ko05165);; Pathways in cancer (ko05200);; Breast cancer (ko05224)	[T]	Signal transduction mechanisms	EGF-like domain	Protein jagged-1 OS=Homo sapiens OX=9606 GN=JAG1 PE=1 SV=3	S	Function unknown	protein jagged-1 precursor [Homo sapiens]	molecular function: binding (GO:0005488);; biological process: cellular process (GO:0009987);; biological process: signaling (GO:0023052);; biological process: single-organism process (GO:0044699);; biological process: response to stimulus (GO:0050896);; biological process: biological regulation (GO:0065007);; biological process: multicellular organismal process (GO:0032501);; biological process:…
ENSG00000101457	DNTTIP1	94.9126	93.1371	94.1859	26.1995	3.03469e-15	1.75605	up	9.64834e-15	1.72304	up	1.94472e-15	1.76928	up	--	--	Cellular Component: nucleoplasm (GO:0005654);; Cellular Component: nucleolus (GO:0005730);;	K08707|1.6e-189|hsa:116092|K08707 deoxynucleotidyltransferase terminal-interacting protein 1 | (RefSeq) DNTTIP1, C20orf167, Tdif1, dJ447F3.4; deoxynucleotidyltransferase terminal interacting protein 1	--	[T]	Signal transduction mechanisms	DNTTIP1 dimerisation domain	Deoxynucleotidyltransferase terminal-interacting protein 1 OS=Homo sapiens OX=9606 GN=DNTTIP1 PE=1 SV=2	S	Function unknown	deoxynucleotidyltransferase terminal-interacting protein 1 [Homo sapiens]	cellular component: cell (GO:0005623);; cellular component: organelle (GO:0043226);; cellular component: organelle part (GO:0044422);; cellular component: cell part (GO:0044464)
ENSG00000101680	LAMA1	1.74139	1.57286	1.47458	0.104609	2.83973e-38	3.92893	up	3.706e-36	3.80677	up	1.4051e-33	3.68143	up	--	--	Biological Process: blood vessel development (GO:0001568);; Biological Process: eye development (GO:0001654);; Biological Process: morphogenesis of a polarized epithelium (GO:0001738);; Biological Process: morphogenesis of a branching structure (GO:0001763);; Biological Process: vasculature development (GO:0001944);; Biological Process: morphogenesis of an epithelium (GO:0002009);; Biological Pro…	K05637|0.0e+00|hsa:284217|K05637 laminin, alpha 1/2 | (RefSeq) LAMA1, LAMA, PTBHS, S-LAM-alpha; laminin subunit alpha 1	PI3K-Akt signaling pathway (ko04151);; Focal adhesion (ko04510);; ECM-receptor interaction (ko04512);; Toxoplasmosis (ko05145);; Amoebiasis (ko05146);; Human papillomavirus infection (ko05165);; Pathways in cancer (ko05200);; Small cell lung cancer (ko05222);; Hypertrophic cardiomyopathy (ko05410);; Arrhythmogenic right ventricular cardiomyopathy (ko05412);; Dilated cardiomyopathy (ko05414);; Vir…	[W]	Extracellular structures	Laminin G domain	Laminin subunit alpha-1 OS=Homo sapiens OX=9606 GN=LAMA1 PE=1 SV=2	S	Function unknown	laminin subunit alpha-1 precursor [Homo sapiens]	biological process: developmental process (GO:0032502);; biological process: single-organism process (GO:0044699);; biological process: multicellular organismal process (GO:0032501);; molecular function: binding (GO:0005488);; molecular function: structural molecule activity (GO:0005198);; cellular component: extracellular region (GO:0005576);; cellular component: extracellular region part (GO:00…
ENSG00000101928	MOSPD1	12.8117	10.2914	10.5359	2.64645	5.51506e-19	2.17749	up	7.68211e-15	1.90058	up	2.80651e-15	1.93804	up	--	--	Biological Process: negative regulation of transcription from RNA polymerase II promoter (GO:0000122);; Cellular Component: cellular_component (GO:0005575);; Cellular Component: intracellular (GO:0005622);; Cellular Component: cell (GO:0005623);; Cellular Component: nucleus (GO:0005634);; Cellular Component: cytoplasm (GO:0005737);; Biological Process: regulation of transcription, DNA-templated (…	--	--	[U]	Intracellular trafficking, secretion, and vesicular transport	MSP (Major sperm protein) domain	Motile sperm domain-containing protein 1 OS=Homo sapiens OX=9606 GN=MOSPD1 PE=1 SV=1	U	Intracellular trafficking, secretion, and vesicular transport	motile sperm domain-containing protein 1 isoform 1 [Homo sapiens]	biological process: biological regulation (GO:0065007);; cellular component: cell (GO:0005623);; cellular component: cell part (GO:0044464);; cellular component: organelle (GO:0043226)
ENSG00000101935	AMMECR1	10.6279	10.9313	10.686	2.8078	2.47329e-15	1.81396	up	1.32683e-15	1.82845	up	7.20981e-16	1.84838	up	[S]	Function unknown	Cellular Component: nucleoplasm (GO:0005654);; Cellular Component: mitochondrion (GO:0005739);;	--	--	[S]	Function unknown	AMMECR1	AMME syndrome candidate gene 1 protein OS=Homo sapiens OX=9606 GN=AMMECR1 PE=1 SV=1	S	Function unknown	AMME syndrome candidate gene 1 protein homolog [Pongo abelii]	cellular component: cell (GO:0005623);; cellular component: organelle (GO:0043226);; cellular component: organelle part (GO:0044422);; cellular component: cell part (GO:0044464)
ENSG00000102221	JADE3	3.79867	4.1589	4.30822	1.06042	3.08194e-12	1.73206	up	4.4746e-14	1.86716	up	4.28707e-15	1.94522	up	--	--	Molecular Function: metal ion binding (GO:0046872);;	K22156|0.0e+00|hsa:9767|K22156 protein Jade-3 | (RefSeq) JADE3, JADE-3, PHF16; jade family PHD finger 3	--	[R]	General function prediction only	PHD-zinc-finger like domain	Protein Jade-3 OS=Homo sapiens OX=9606 GN=JADE3 PE=1 SV=1	S	Function unknown	protein Jade-3 [Homo sapiens]	molecular function: binding (GO:0005488)
ENSG00000102287	GABRE	1.43859	1.01437	0.981372	0.430945	3.21606e-09	2.14653	up	7.26889e-07	1.85428	up	1.57043e-06	1.83814	up	--	--	Molecular Function: GABA-A receptor activity (GO:0004890);; Molecular Function: extracellular ligand-gated ion channel activity (GO:0005230);; Cellular Component: plasma membrane (GO:0005886);; Cellular Component: integral component of membrane (GO:0016021);;	K05185|1.0e-296|hsa:2564|K05185 gamma-aminobutyric acid receptor subunit epsilon | (RefSeq) GABRE; gamma-aminobutyric acid type A receptor subunit epsilon	Neuroactive ligand-receptor interaction (ko04080);; Retrograde endocannabinoid signaling (ko04723);; GABAergic synapse (ko04727);; Morphine addiction (ko05032);; Nicotine addiction (ko05033)	[T]	Signal transduction mechanisms	Neurotransmitter-gated ion-channel ligand binding domain	Gamma-aminobutyric acid receptor subunit epsilon OS=Homo sapiens OX=9606 GN=GABRE PE=2 SV=2	U	Intracellular trafficking, secretion, and vesicular transport	gamma-aminobutyric acid receptor subunit epsilon precursor [Homo sapiens]	molecular function: signal transducer activity (GO:0004871);; molecular function: molecular transducer activity (GO:0060089);; biological process: cellular process (GO:0009987);; biological process: signaling (GO:0023052);; biological process: single-organism process (GO:0044699);; biological process: response to stimulus (GO:0050896);; biological process: biological regulation (GO:0065007);; mol…
ENSG00000102554	KLF5	55.222	59.1481	60.5115	6.35201	1.80237e-39	3.0354	up	2.41604e-42	3.13158	up	9.67736e-43	3.17985	up	--	--	Biological Process: negative regulation of transcription from RNA polymerase II promoter (GO:0000122);; Molecular Function: RNA polymerase II core promoter proximal region sequence-specific DNA binding (GO:0000978);; Molecular Function: RNA polymerase II transcription factor activity, sequence-specific DNA binding (GO:0000981);; Biological Process: angiogenesis (GO:0001525);; Cellular Component: …	K09206|3.0e-231|hsa:688|K09206 krueppel-like factor 5 | (RefSeq) KLF5, BTEB2, CKLF, IKLF; Kruppel like factor 5	--	[R]	General function prediction only	Zinc finger, C2H2 type	Krueppel-like factor 5 OS=Homo sapiens OX=9606 GN=KLF5 PE=1 SV=2	S	Function unknown	Krueppel-like factor 5 isoform 1 [Homo sapiens]	biological process: biological regulation (GO:0065007);; molecular function: binding (GO:0005488);; molecular function: nucleic acid binding transcription factor activity (GO:0001071);; biological process: developmental process (GO:0032502);; biological process: single-organism process (GO:0044699);; cellular component: cell (GO:0005623);; cellular component: organelle (GO:0043226);; cellular com…
ENSG00000102981	PARD6A	0.930083	1.18854	1.17985	0.20451	0.000100332	2.1685	up	1.89456e-06	2.46336	up	2.19118e-06	2.4759	up	--	--	Biological Process: establishment or maintenance of cell polarity (GO:0007163);;	K06093|3.5e-192|hsa:50855|K06093 partitioning defective protein 6 | (RefSeq) PARD6A, PAR-6A, PAR6, PAR6C, PAR6alpha, TAX40, TIP-40; par-6 family cell polarity regulator alpha	Rap1 signaling pathway (ko04015);; Endocytosis (ko04144);; Axon guidance (ko04360);; Hippo signaling pathway (ko04390);; Tight junction (ko04530);; Human papillomavirus infection (ko05165)	[T]	Signal transduction mechanisms	PB1 domain	Partitioning defective 6 homolog alpha OS=Homo sapiens OX=9606 GN=PARD6A PE=1 SV=1	O	Posttranslational modification, protein turnover, chaperones	partitioning defective 6 homolog alpha isoform 2 [Homo sapiens]	biological process: cellular process (GO:0009987);; biological process: single-organism process (GO:0044699)
ENSG00000103154	NECAB2	0.744362	0.838026	0.816371	0.072638	4.50429e-07	2.9749	up	2.19454e-08	3.14795	up	9.70188e-09	3.21571	up	--	--	Molecular Function: G-protein coupled receptor binding (GO:0001664);; Biological Process: regulation of protein phosphorylation (GO:0001932);; Biological Process: positive regulation of protein phosphorylation (GO:0001934);; Biological Process: regulation of receptor internalization (GO:0002090);; Biological Process: negative regulation of receptor internalization (GO:0002091);; Molecular Functio…	--	--	--	--	Antibiotic biosynthesis monooxygenase	N-terminal EF-hand calcium-binding protein 2 OS=Homo sapiens OX=9606 GN=NECAB2 PE=1 SV=1	S	Function unknown	N-terminal EF-hand calcium-binding protein 2 isoform X1 [Homo sapiens]	molecular function: binding (GO:0005488);; biological process: biological regulation (GO:0065007);; cellular component: cell (GO:0005623);; cellular component: cell part (GO:0044464);; cellular component: membrane (GO:0016020);; biological process: cellular process (GO:0009987);; biological process: signaling (GO:0023052);; biological process: single-organism process (GO:0044699);; biological pro…
ENSG00000103257	SLC7A5	448.705	578.254	539.256	29.8099	2.09477e-60	3.82766	up	6.70228e-70	4.19058	up	1.30166e-67	4.1053	up	[E]	Amino acid transport and metabolism	Biological Process: neutral amino acid transport (GO:0015804);; Cellular Component: integral component of membrane (GO:0016021);; Molecular Function: transmembrane transporter activity (GO:0022857);;	K13780|4.9e-283|hsa:8140|K13780 solute carrier family 7 (L-type amino acid transporter), member 5 | (RefSeq) SLC7A5, 4F2LC, CD98, D16S469E, E16, LAT1, MPE16; solute carrier family 7 member 5	mTOR signaling pathway (ko04150);; Central carbon metabolism in cancer (ko05230)	[E]	Amino acid transport and metabolism	Amino acid permease	Large neutral amino acids transporter small subunit 1 OS=Homo sapiens OX=9606 GN=SLC7A5 PE=1 SV=2	E	Amino acid transport and metabolism	large neutral amino acids transporter small subunit 1 [Homo sapiens]	biological process: single-organism process (GO:0044699);; biological process: localization (GO:0051179);; cellular component: membrane (GO:0016020);; cellular component: membrane part (GO:0044425);; molecular function: transporter activity (GO:0005215)
ENSG00000103449	SALL1	54.4593	61.4605	64.1619	10.3058	2.41149e-25	2.31758	up	8.84084e-29	2.48894	up	2.30273e-30	2.566	up	--	--	Biological Process: reproduction (GO:0000003);; Cellular Component: histone deacetylase complex (GO:0000118);; Biological Process: negative regulation of transcription from RNA polymerase II promoter (GO:0000122);; Cellular Component: nuclear chromosome (GO:0000228);; Cellular Component: chromatin (GO:0000785);; Cellular Component: nuclear chromatin (GO:0000790);; Cellular Component: heterochroma…	K19871|0.0e+00|hsa:6299|K19871 sal-like protein | (RefSeq) SALL1, HEL-S-89, HSAL1, Sal-1, TBS, ZNF794; spalt like transcription factor 1	--	[K]	Transcription	Zinc finger, C2H2 type	Sal-like protein 1 OS=Homo sapiens OX=9606 GN=SALL1 PE=1 SV=2	S	Function unknown	sal-like protein 1 isoform b [Homo sapiens]	biological process: reproduction (GO:0000003);; cellular component: cell (GO:0005623);; cellular component: membrane-enclosed lumen (GO:0031974);; cellular component: macromolecular complex (GO:0032991);; cellular component: organelle (GO:0043226);; cellular component: organelle part (GO:0044422);; cellular component: cell part (GO:0044464);; biological process: biological regulation (GO:0065007)…
ENSG00000103647	CORO2B	16.3382	18.076	16.262	2.91243	2.23285e-24	2.384	up	3.80363e-27	2.52649	up	1.70656e-24	2.39026	up	--	--	Cellular Component: transcriptional repressor complex (GO:0017053);; Molecular Function: actin filament binding (GO:0051015);;	K13887|2.5e-257|ggo:101144668|K13887 coronin-2 | (RefSeq) CORO2B; coronin-2B isoform X2	--	[Z]	Cytoskeleton	Domain of unknown function (DUF1899)	Coronin-2B OS=Homo sapiens OX=9606 GN=CORO2B PE=1 SV=4	S	Function unknown	coronin-2B isoform 1 [Homo sapiens]	cellular component: macromolecular complex (GO:0032991);; molecular function: binding (GO:0005488)
ENSG00000104044	OCA2	0.866731	0.801697	0.876674	0	2.16671e-20	9.63331	up	4.68499e-20	9.60458	up	1.04335e-20	9.66157	up	[P]	Inorganic ion transport and metabolism	Cellular Component: integral component of membrane (GO:0016021);; Biological Process: transmembrane transport (GO:0055085);;	K24200|0.0e+00|hsa:4948|K24200 P protein | (RefSeq) OCA2, BEY, BEY1, BEY2, BOCA, D15S12, EYCL, EYCL2, EYCL3, HCL3, P, PED, SHEP1; OCA2 melanosomal transmembrane protein	--	[P]	Inorganic ion transport and metabolism	Citrate transporter	P protein OS=Homo sapiens OX=9606 GN=OCA2 PE=1 SV=2	P	Inorganic ion transport and metabolism	P protein isoform X3 [Homo sapiens]	cellular component: membrane (GO:0016020);; cellular component: membrane part (GO:0044425);; biological process: localization (GO:0051179)
ENSG00000104067	TJP1	36.4659	38.0432	34.5029	8.22592	7.56419e-20	2.01937	up	8.62445e-20	2.01566	up	5.44895e-20	2.02838	up	--	--	Biological Process: blastocyst formation (GO:0001825);; Cellular Component: nucleus (GO:0005634);; Cellular Component: cytosol (GO:0005829);; Cellular Component: plasma membrane (GO:0005886);; Cellular Component: adherens junction (GO:0005912);; Cellular Component: gap junction (GO:0005921);; Cellular Component: bicellular tight junction (GO:0005923);; Biological Process: sensory perception of so…	K05701|0.0e+00|hsa:7082|K05701 tight junction protein 1 | (RefSeq) TJP1, ZO-1; tight junction protein 1	Adherens junction (ko04520);; Tight junction (ko04530);; Gap junction (ko04540);; Vibrio cholerae infection (ko05110);; Epithelial cell signaling in Helicobacter pylori infection (ko05120);; Pathogenic Escherichia coli infection (ko05130)	[T]	Signal transduction mechanisms	PDZ domain	Tight junction protein ZO-1 OS=Homo sapiens OX=9606 GN=TJP1 PE=1 SV=3	O	Posttranslational modification, protein turnover, chaperones	tight junction protein ZO-1 isoform a [Homo sapiens]	biological process: developmental process (GO:0032502);; biological process: single-organism process (GO:0044699);; cellular component: cell (GO:0005623);; cellular component: organelle (GO:0043226);; cellular component: cell part (GO:0044464);; cellular component: membrane (GO:0016020);; cellular component: cell junction (GO:0030054);; biological process: multicellular organismal process (GO:003…
ENSG00000104177	MYEF2	5.73295	7.44805	7.79528	1.5693	2.33069e-21	2.32191	up	1.85283e-17	2.07864	up	1.6636e-13	1.81862	up	--	--	Molecular Function: RNA polymerase II transcription factor activity, sequence-specific DNA binding (GO:0000981);; Molecular Function: single-stranded DNA binding (GO:0003697);; Molecular Function: RNA binding (GO:0003723);;	K12887|6.4e-141|ccw:104697370|K12887 heterogeneous nuclear ribonucleoprotein M | (RefSeq) HNRNPM; heterogeneous nuclear ribonucleoprotein M	Spliceosome (ko03040)	--	--	RNA recognition motif. (a.k.a. RRM, RBD, or RNP domain)	Myelin expression factor 2 OS=Homo sapiens OX=9606 GN=MYEF2 PE=1 SV=3	S	Function unknown	myelin expression factor 2 isoform a [Homo sapiens]	molecular function: nucleic acid binding transcription factor activity (GO:0001071);; biological process: biological regulation (GO:0065007);; molecular function: binding (GO:0005488)
ENSG00000104361	NIPAL2	4.76488	4.41339	4.84621	1.25634	8.65049e-14	1.83243	up	2.52204e-12	1.72394	up	2.74963e-14	1.87252	up	--	--	Molecular Function: magnesium ion transmembrane transporter activity (GO:0015095);; Cellular Component: integral component of membrane (GO:0016021);;	K22733|1.1e-199|hsa:79815|K22733 magnesium transporter | (RefSeq) NIPAL2, NPAL2; NIPA like domain containing 2	--	[S]	Function unknown	Magnesium transporter NIPA	NIPA-like protein 2 OS=Homo sapiens OX=9606 GN=NIPAL2 PE=2 SV=2	S	Function unknown	NIPA-like protein 2 isoform b [Homo sapiens]	molecular function: transporter activity (GO:0005215);; biological process: localization (GO:0051179);; cellular component: membrane (GO:0016020);; cellular component: membrane part (GO:0044425)
ENSG00000104413	ESRP1	1.26641	1.07058	1.45366	0	2.64904e-29	10.3021	up	8.69815e-27	10.1305	up	7.23746e-30	10.3406	up	--	--	Molecular Function: RNA binding (GO:0003723);; Molecular Function: protein kinase activity (GO:0004672);; Molecular Function: ATP binding (GO:0005524);;	K14947|0.0e+00|hsa:54845|K14947 epithelial splicing regulatory protein 1/2 | (RefSeq) ESRP1, DFNB109, RBM35A, RMB35A; epithelial splicing regulatory protein 1	--	[AR]	RNA processing and modification;; General function prediction only	RNA recognition motif. (a.k.a. RRM, RBD, or RNP domain)	Epithelial splicing regulatory protein 1 OS=Homo sapiens OX=9606 GN=ESRP1 PE=1 SV=2	S	Function unknown	epithelial splicing regulatory protein 1 isoform 1 [Homo sapiens]	molecular function: binding (GO:0005488);; molecular function: catalytic activity (GO:0003824);; biological process: metabolic process (GO:0008152);; biological process: cellular process (GO:0009987)
ENSG00000104450	SPAG1	4.27288	4.60185	4.37045	1.38658	7.71311e-11	1.63978	up	4.21357e-12	1.73393	up	1.48778e-11	1.69843	up	--	--	Biological Process: reproduction (GO:0000003);; Biological Process: microtubule cytoskeleton organization (GO:0000226);; Biological Process: microtubule bundle formation (GO:0001578);; Molecular Function: protein binding (GO:0005515);; Cellular Component: cellular_component (GO:0005575);; Cellular Component: intracellular (GO:0005622);; Cellular Component: cell (GO:0005623);; Cellular Component: …	K19870|0.0e+00|hsa:6674|K19870 sperm-associated antigen 1 | (RefSeq) SPAG1, CILD28, CT140, HEL-S-268, HSD-3.8, SP75, TPIS; sperm associated antigen 1	--	[R]	General function prediction only	Tetratricopeptide repeat	Sperm-associated antigen 1 OS=Homo sapiens OX=9606 GN=SPAG1 PE=1 SV=3	S	Function unknown	sperm-associated antigen 1 [Homo sapiens]	biological process: reproduction (GO:0000003);; biological process: cellular process (GO:0009987);; biological process: cellular component organization or biogenesis (GO:0071840);; molecular function: binding (GO:0005488);; cellular component: cell (GO:0005623);; cellular component: cell part (GO:0044464);; biological process: reproductive process (GO:0022414);; biological process: single-organis…
ENSG00000104856	RELB	19.8256	21.2278	18.5197	5.01899	6.76387e-17	1.94349	up	1.35342e-17	1.98527	up	1.69759e-14	1.78713	up	--	--	Molecular Function: DNA binding (GO:0003677);; Molecular Function: transcription factor activity, sequence-specific DNA binding (GO:0003700);; Cellular Component: nucleus (GO:0005634);; Cellular Component: cytoplasm (GO:0005737);; Biological Process: regulation of transcription from RNA polymerase II promoter (GO:0006357);; Cellular Component: host cell nucleus (GO:0042025);;	K09253|0.0e+00|hsa:5971|K09253 transcription factor RelB | (RefSeq) RELB, I-REL, IMD53, IREL, REL-B; RELB proto-oncogene, NF-kB subunit	MAPK signaling pathway (ko04010);; NF-kappa B signaling pathway (ko04064);; Osteoclast differentiation (ko04380);; C-type lectin receptor signaling pathway (ko04625);; Human T-cell leukemia virus 1 infection (ko05166);; Epstein-Barr virus infection (ko05169)	--	--	RelB transactivation domain	Transcription factor RelB OS=Homo sapiens OX=9606 GN=RELB PE=1 SV=2	K	Transcription	transcription factor RelB [Homo sapiens]	molecular function: binding (GO:0005488);; molecular function: nucleic acid binding transcription factor activity (GO:0001071);; biological process: biological regulation (GO:0065007);; cellular component: cell (GO:0005623);; cellular component: organelle (GO:0043226);; cellular component: cell part (GO:0044464);; cellular component: other organism (GO:0044215);; cellular component: other organis…
ENSG00000104899	AMH	3.63174	4.57952	5.227	0.543761	2.38112e-16	2.6503	up	2.76881e-21	2.98199	up	2.46601e-24	3.18917	up	--	--	Cellular Component: extracellular region (GO:0005576);; Molecular Function: growth factor activity (GO:0008083);; Biological Process: gonad development (GO:0008406);;	K04665|0.0e+00|hsa:268|K04665 anti-mullerian hormone | (RefSeq) AMH, MIF, MIS; anti-Mullerian hormone	cAMP signaling pathway (ko04024);; Cytokine-cytokine receptor interaction (ko04060);; TGF-beta signaling pathway (ko04350);; Hippo signaling pathway (ko04390)	[T]	Signal transduction mechanisms	Anti-Mullerian hormone, N terminal region	Muellerian-inhibiting factor OS=Homo sapiens OX=9606 GN=AMH PE=1 SV=3	O	Posttranslational modification, protein turnover, chaperones	muellerian-inhibiting factor preproprotein [Homo sapiens]	cellular component: extracellular region (GO:0005576);; molecular function: binding (GO:0005488);; biological process: reproduction (GO:0000003);; biological process: reproductive process (GO:0022414);; biological process: multicellular organismal process (GO:0032501);; biological process: developmental process (GO:0032502);; biological process: single-organism process (GO:0044699)
ENSG00000105281	SLC1A5	250.087	286.742	273.072	48.2077	2.52693e-24	2.25118	up	3.99138e-28	2.44356	up	3.91184e-27	2.39496	up	[C]	Energy production and conversion	Molecular Function: symporter activity (GO:0015293);; Cellular Component: integral component of membrane (GO:0016021);;	K05616|7.5e-290|hsa:6510|K05616 solute carrier family 1 (neutral amino acid transporter), member 5 | (RefSeq) SLC1A5, AAAT, ASCT2, ATBO, M7V1, M7VS1, R16, RDRC; solute carrier family 1 member 5	Protein digestion and absorption (ko04974);; Central carbon metabolism in cancer (ko05230)	[E]	Amino acid transport and metabolism	Sodium:dicarboxylate symporter family	Neutral amino acid transporter B(0) OS=Homo sapiens OX=9606 GN=SLC1A5 PE=1 SV=2	C	Energy production and conversion	neutral amino acid transporter B(0) isoform 1 [Homo sapiens]	molecular function: transporter activity (GO:0005215);; biological process: localization (GO:0051179);; cellular component: membrane (GO:0016020);; cellular component: membrane part (GO:0044425)
ENSG00000105371	ICAM4	1.52225	1.28788	1.19403	0.247236	2.46557e-07	2.36646	up	9.83081e-06	2.10778	up	2.06766e-05	2.02367	up	--	--	Molecular Function: molecular_function (GO:0003674);; Molecular Function: receptor binding (GO:0005102);; Molecular Function: integrin binding (GO:0005178);; Molecular Function: binding (GO:0005488);; Molecular Function: protein binding (GO:0005515);; Cellular Component: cellular_component (GO:0005575);; Cellular Component: extracellular region (GO:0005576);; Cellular Component: extracellular spa…	K06581|9.7e-133|hsa:3386|K06581 intercellular adhesion molecule 4 | (RefSeq) ICAM4, CD242, LW; intercellular adhesion molecule 4 (Landsteiner-Wiener blood group)	--	--	--	Intercellular adhesion molecule (ICAM), N-terminal domain	Intercellular adhesion molecule 4 OS=Homo sapiens OX=9606 GN=ICAM4 PE=1 SV=1	U	Intracellular trafficking, secretion, and vesicular transport	intercellular adhesion molecule 4 (Landsteiner-Wiener blood group), isoform CRA_c [Homo sapiens]	molecular function: binding (GO:0005488);; cellular component: extracellular region (GO:0005576);; cellular component: extracellular region part (GO:0044421);; cellular component: cell (GO:0005623);; cellular component: cell part (GO:0044464);; cellular component: membrane (GO:0016020);; cellular component: membrane part (GO:0044425);; biological process: biological adhesion (GO:0022610)
ENSG00000105499	PLA2G4C	0.903064	0.748303	1.57997	0.15113	7.42937e-10	2.90229	up	3.21833e-05	2.1714	up	7.7006e-13	3.22112	up	--	--	Molecular Function: phospholipase activity (GO:0004620);; Biological Process: phospholipid catabolic process (GO:0009395);;	K16342|6.6e-299|hsa:8605|K16342 cytosolic phospholipase A2 [EC:3.1.1.4] | (RefSeq) PLA2G4C, CPLA2-gamma; phospholipase A2 group IVC	Glycerophospholipid metabolism (ko00564);; Ether lipid metabolism (ko00565);; Arachidonic acid metabolism (ko00590);; Linoleic acid metabolism (ko00591);; alpha-Linolenic acid metabolism (ko00592);; MAPK signaling pathway (ko04010);; Ras signaling pathway (ko04014);; Phospholipase D signaling pathway (ko04072);; Necroptosis (ko04217);; Vascular smooth muscle contraction (ko04270);; VEGF signaling…	[I]	Lipid transport and metabolism	Lysophospholipase catalytic domain	Cytosolic phospholipase A2 gamma OS=Homo sapiens OX=9606 GN=PLA2G4C PE=1 SV=2	I	Lipid transport and metabolism	cytosolic phospholipase A2 gamma isoform 3 [Homo sapiens]	molecular function: catalytic activity (GO:0003824);; biological process: metabolic process (GO:0008152);; biological process: cellular process (GO:0009987);; biological process: single-organism process (GO:0044699)
ENSG00000105647	PIK3R2	9.83341	11.994	10.7822	0.612409	6.20382e-54	4.28946	up	1.43501e-60	4.56211	up	9.90858e-58	4.449	up	--	--	Biological Process: signal transduction (GO:0007165);; Molecular Function: kinase activity (GO:0016301);;	K02649|0.0e+00|hsa:5296|K02649 phosphoinositide-3-kinase regulatory subunit alpha/beta/delta | (RefSeq) PIK3R2, MPPH, MPPH1, P85B, p85, p85-BETA; phosphoinositide-3-kinase regulatory subunit 2	EGFR tyrosine kinase inhibitor resistance (ko01521);; Endocrine resistance (ko01522);; Platinum drug resistance (ko01524);; ErbB signaling pathway (ko04012);; Ras signaling pathway (ko04014);; Rap1 signaling pathway (ko04015);; cAMP signaling pathway (ko04024);; Chemokine signaling pathway (ko04062);; HIF-1 signaling pathway (ko04066);; FoxO signaling pathway (ko04068);; Phosphatidylinositol sign…	[T]	Signal transduction mechanisms	Phosphatidylinositol 3-kinase regulatory subunit P85 inter-SH2 domain	Phosphatidylinositol 3-kinase regulatory subunit beta OS=Homo sapiens OX=9606 GN=PIK3R2 PE=1 SV=2	T	Signal transduction mechanisms	phosphatidylinositol 3-kinase regulatory subunit beta [Homo sapiens]	biological process: cellular process (GO:0009987);; biological process: biological regulation (GO:0065007);; molecular function: catalytic activity (GO:0003824)
ENSG00000105835	NAMPT	162.58	145.665	129.39	33.0317	1.52744e-23	2.20933	up	1.20775e-20	2.05148	up	6.52905e-18	1.89539	up	[H]	Coenzyme transport and metabolism	Biological Process: microglial cell activation (GO:0001774);; Molecular Function: nicotinate-nucleotide diphosphorylase (carboxylating) activity (GO:0004514);; Molecular Function: cytokine activity (GO:0005125);; Cellular Component: extracellular space (GO:0005615);; Cellular Component: cytoplasm (GO:0005737);; Cellular Component: plasma membrane (GO:0005886);; Biological Process: female pregnanc…	K03462|1.2e-289|ggo:101151211|K03462 nicotinamide phosphoribosyltransferase [EC:2.4.2.12] | (RefSeq) NAMPT; nicotinamide phosphoribosyltransferase	Nicotinate and nicotinamide metabolism (ko00760);; NOD-like receptor signaling pathway (ko04621)	--	--	Nicotinate phosphoribosyltransferase (NAPRTase) family	Nicotinamide phosphoribosyltransferase OS=Homo sapiens OX=9606 GN=NAMPT PE=1 SV=1	H	Coenzyme transport and metabolism	nicotinamide phosphoribosyltransferase precursor [Homo sapiens]	biological process: immune system process (GO:0002376);; biological process: cellular process (GO:0009987);; biological process: single-organism process (GO:0044699);; molecular function: catalytic activity (GO:0003824);; molecular function: binding (GO:0005488);; cellular component: extracellular region (GO:0005576);; cellular component: extracellular region part (GO:0044421);; cellular componen…
ENSG00000105877	DNAH11	0.609315	0.696713	0.769103	0.026005	3.7761e-32	4.35047	up	2.51222e-36	4.54028	up	4.83154e-39	4.69848	up	--	--	Molecular Function: microtubule motor activity (GO:0003777);; Molecular Function: ATP binding (GO:0005524);; Biological Process: microtubule-based movement (GO:0007018);; Cellular Component: dynein complex (GO:0030286);;	K10408|0.0e+00|hsa:8701|K10408 dynein heavy chain, axonemal | (RefSeq) DNAH11, CILD7, DNAHBL, DNAHC11, DNHBL, DPL11; dynein axonemal heavy chain 11	Amyotrophic lateral sclerosis (ko05014);; Huntington disease (ko05016)	[Z]	Cytoskeleton	Dynein heavy chain, N-terminal region 1	Dynein heavy chain 11, axonemal OS=Homo sapiens OX=9606 GN=DNAH11 PE=1 SV=4	Z	Cytoskeleton	dynein heavy chain 11, axonemal [Homo sapiens]	molecular function: catalytic activity (GO:0003824);; molecular function: binding (GO:0005488);; biological process: cellular process (GO:0009987);; biological process: single-organism process (GO:0044699);; cellular component: cell (GO:0005623);; cellular component: macromolecular complex (GO:0032991);; cellular component: organelle (GO:0043226);; cellular component: organelle part (GO:0044422);…
ENSG00000105976	MET	29.3371	31.3304	30.6313	8.92143	2.44551e-13	1.61519	up	8.03558e-15	1.71415	up	2.60972e-14	1.68153	up	[M]	Cell wall/membrane/envelope biogenesis	Molecular Function: transmembrane receptor protein tyrosine kinase activity (GO:0004714);; Molecular Function: ATP binding (GO:0005524);; Biological Process: transmembrane receptor protein tyrosine kinase signaling pathway (GO:0007169);; Cellular Component: integral component of membrane (GO:0016021);; Molecular Function: semaphorin receptor activity (GO:0017154);;	K05099|0.0e+00|hsa:4233|K05099 proto-oncogene tyrosine-protein kinase Met [EC:2.7.10.1] | (RefSeq) MET, AUTS9, DFNB97, HGFR, RCCP2, c-Met; MET proto-oncogene, receptor tyrosine kinase	EGFR tyrosine kinase inhibitor resistance (ko01521);; MAPK signaling pathway (ko04010);; Ras signaling pathway (ko04014);; Rap1 signaling pathway (ko04015);; PI3K-Akt signaling pathway (ko04151);; Axon guidance (ko04360);; Focal adhesion (ko04510);; Adherens junction (ko04520);; Bacterial invasion of epithelial cells (ko05100);; Epithelial cell signaling in Helicobacter pylori infection (ko05120)…	[T]	Signal transduction mechanisms	Protein tyrosine and serine/threonine kinase	Hepatocyte growth factor receptor OS=Homo sapiens OX=9606 GN=MET PE=1 SV=4	T	Signal transduction mechanisms	hepatocyte growth factor receptor isoform X1 [Homo sapiens]	molecular function: catalytic activity (GO:0003824);; molecular function: signal transducer activity (GO:0004871);; molecular function: molecular transducer activity (GO:0060089);; biological process: metabolic process (GO:0008152);; biological process: cellular process (GO:0009987);; biological process: signaling (GO:0023052);; biological process: single-organism process (GO:0044699);; biologica…
ENSG00000106105	GARS	180.765	195.762	181.111	42.2261	4.95571e-20	2.02005	up	3.97283e-22	2.13571	up	4.03449e-20	2.02611	up	[J]	Translation, ribosomal structure and biogenesis	Molecular Function: glycine-tRNA ligase activity (GO:0004820);; Molecular Function: ATP binding (GO:0005524);; Cellular Component: cytoplasm (GO:0005737);; Biological Process: glycyl-tRNA aminoacylation (GO:0006426);;	K01880|0.0e+00|hsa:2617|K01880 glycyl-tRNA synthetase [EC:6.1.1.14] | (RefSeq) GARS1, CMT2D, DSMAV, GARS, GlyRS, HMN5, SMAD1; glycyl-tRNA synthetase 1	Aminoacyl-tRNA biosynthesis (ko00970)	[J]	Translation, ribosomal structure and biogenesis	Anticodon binding domain	Glycine--tRNA ligase OS=Homo sapiens OX=9606 GN=GARS1 PE=1 SV=3	J	Translation, ribosomal structure and biogenesis	glycine--tRNA ligase isoform 1 precursor [Homo sapiens]	molecular function: catalytic activity (GO:0003824);; molecular function: binding (GO:0005488);; cellular component: cell (GO:0005623);; cellular component: cell part (GO:0044464);; biological process: metabolic process (GO:0008152);; biological process: cellular process (GO:0009987);; biological process: single-organism process (GO:0044699)
ENSG00000106366	SERPINE1	53.6309	49.695	45.1857	1.41943	2.05619e-86	5.15373	up	1.544e-83	5.04069	up	4.88638e-80	4.91893	up	[O]	Posttranslational modification, protein turnover, chaperones	Cellular Component: extracellular space (GO:0005615);;	K03982|8.5e-230|hsa:5054|K03982 plasminogen activator inhibitor 1 | (RefSeq) SERPINE1, PAI, PAI-1, PAI1, PLANH1; serpin family E member 1	HIF-1 signaling pathway (ko04066);; p53 signaling pathway (ko04115);; Cellular senescence (ko04218);; Apelin signaling pathway (ko04371);; Hippo signaling pathway (ko04390);; Complement and coagulation cascades (ko04610);; AGE-RAGE signaling pathway in diabetic complications (ko04933);; Chagas disease (ko05142)	[V]	Defense mechanisms	Serpin (serine protease inhibitor)	Plasminogen activator inhibitor 1 OS=Homo sapiens OX=9606 GN=SERPINE1 PE=1 SV=1	O	Posttranslational modification, protein turnover, chaperones	plasminogen activator inhibitor 1 isoform 2 precursor [Homo sapiens]	cellular component: extracellular region (GO:0005576);; cellular component: extracellular region part (GO:0044421)
ENSG00000106392	C1GALT1	11.2733	10.2025	9.16238	2.52985	5.04471e-19	2.04366	up	1.80137e-17	1.94697	up	3.22954e-15	1.80616	up	--	--	Biological Process: angiogenesis (GO:0001525);; Cellular Component: membrane (GO:0016020);; Molecular Function: glycoprotein-N-acetylgalactosamine 3-beta-galactosyltransferase activity (GO:0016263);; Biological Process: O-glycan processing (GO:0016266);; Biological Process: intestinal epithelial cell development (GO:0060576);;	K00731|7.9e-219|hsa:56913|K00731 glycoprotein-N-acetylgalactosamine 3-beta-galactosyltransferase [EC:2.4.1.122] | (RefSeq) C1GALT1, C1GALT, T-synthase; core 1 synthase, glycoprotein-N-acetylgalactosamine 3-beta-galactosyltransferase 1	Mucin type O-glycan biosynthesis (ko00512);; Other types of O-glycan biosynthesis (ko00514)	[G]	Carbohydrate transport and metabolism	Fringe-like	Glycoprotein-N-acetylgalactosamine 3-beta-galactosyltransferase 1 OS=Homo sapiens OX=9606 GN=C1GALT1 PE=1 SV=1	S	Function unknown	glycoprotein-N-acetylgalactosamine 3-beta-galactosyltransferase 1 [Homo sapiens]	biological process: developmental process (GO:0032502);; biological process: single-organism process (GO:0044699);; cellular component: membrane (GO:0016020);; molecular function: catalytic activity (GO:0003824);; biological process: metabolic process (GO:0008152);; biological process: cellular process (GO:0009987)
ENSG00000106404	CLDN15	25.0581	24.6713	27.1349	4.81833	4.27595e-24	2.39043	up	5.83269e-24	2.37966	up	1.18278e-26	2.52347	up	--	--	Molecular Function: structural molecule activity (GO:0005198);; Cellular Component: plasma membrane (GO:0005886);; Cellular Component: bicellular tight junction (GO:0005923);; Cellular Component: integral component of membrane (GO:0016021);;	K06087|9.0e-128|hsa:24146|K06087 claudin | (RefSeq) CLDN15; claudin 15	Cell adhesion molecules (ko04514);; Tight junction (ko04530);; Leukocyte transendothelial migration (ko04670);; Pathogenic Escherichia coli infection (ko05130);; Hepatitis C (ko05160)	--	--	PMP-22/EMP/MP20/Claudin family	Claudin-15 OS=Homo sapiens OX=9606 GN=CLDN15 PE=1 SV=1	U	Intracellular trafficking, secretion, and vesicular transport	claudin-15 [Homo sapiens]	molecular function: structural molecule activity (GO:0005198);; cellular component: cell (GO:0005623);; cellular component: membrane (GO:0016020);; cellular component: cell part (GO:0044464);; cellular component: cell junction (GO:0030054);; cellular component: membrane part (GO:0044425)
ENSG00000106617	PRKAG2	7.69299	6.92812	6.88055	1.33167	7.34264e-17	2.12953	up	9.61291e-16	2.04549	up	8.97552e-15	1.98245	up	[T]	Signal transduction mechanisms	Molecular Function: AMP-activated protein kinase activity (GO:0004679);; Molecular Function: AMP binding (GO:0016208);; Molecular Function: protein kinase binding (GO:0019901);; Cellular Component: nucleotide-activated protein kinase complex (GO:0031588);; Biological Process: regulation of protein serine/threonine kinase activity (GO:0071900);;	K07200|0.0e+00|hsa:51422|K07200 5'-AMP-activated protein kinase, regulatory gamma subunit | (RefSeq) PRKAG2, AAKG, AAKG2, CMH6, H91620p, WPWS; protein kinase AMP-activated non-catalytic subunit gamma 2	FoxO signaling pathway (ko04068);; AMPK signaling pathway (ko04152);; Longevity regulating pathway (ko04211);; Longevity regulating pathway - multiple species (ko04213);; Apelin signaling pathway (ko04371);; Tight junction (ko04530);; Circadian rhythm (ko04710);; Thermogenesis (ko04714);; Insulin signaling pathway (ko04910);; Adipocytokine signaling pathway (ko04920);; Oxytocin signaling pathway …	[C]	Energy production and conversion	CBS domain	5'-AMP-activated protein kinase subunit gamma-2 OS=Homo sapiens OX=9606 GN=PRKAG2 PE=1 SV=1	S	Function unknown	5'-AMP-activated protein kinase subunit gamma-2 isoform a [Homo sapiens]	molecular function: catalytic activity (GO:0003824);; biological process: metabolic process (GO:0008152);; biological process: cellular process (GO:0009987);; molecular function: binding (GO:0005488);; cellular component: cell (GO:0005623);; cellular component: macromolecular complex (GO:0032991);; cellular component: cell part (GO:0044464);; biological process: biological regulation (GO:0065007)
ENSG00000106823	ECM2	1.64082	1.09215	1.61603	0.102542	1.26265e-21	3.76802	up	8.66798e-15	3.17479	up	1.28838e-21	3.75606	up	--	--	Molecular Function: molecular_function (GO:0003674);; Molecular Function: receptor binding (GO:0005102);; Molecular Function: integrin binding (GO:0005178);; Molecular Function: binding (GO:0005488);; Molecular Function: protein binding (GO:0005515);; Molecular Function: collagen binding (GO:0005518);; Molecular Function: glycosaminoglycan binding (GO:0005539);; Cellular Component: cellular_compo…	K08119|0.0e+00|hsa:1842|K08119 extracellular matrix protein 2 | (RefSeq) ECM2; extracellular matrix protein 2	--	[R]	General function prediction only	Leucine rich repeat	Extracellular matrix protein 2 OS=Homo sapiens OX=9606 GN=ECM2 PE=2 SV=1	S	Function unknown	extracellular matrix protein 2 isoform 1 precursor [Homo sapiens]	molecular function: binding (GO:0005488);; cellular component: extracellular region (GO:0005576);; cellular component: extracellular region part (GO:0044421);; biological process: biological adhesion (GO:0022610);; biological process: cellular process (GO:0009987);; biological process: biological regulation (GO:0065007);; biological process: cellular component organization or biogenesis (GO:00718…
ENSG00000106948	AKNA	9.12617	12.4218	9.88685	1.6954	8.79091e-28	2.56524	up	1.44957e-35	2.93558	up	1.16841e-30	2.70774	up	--	--	Molecular Function: RNA polymerase II core promoter proximal region sequence-specific DNA binding (GO:0000978);; Molecular Function: transcriptional activator activity, RNA polymerase II transcription regulatory region sequence-specific binding (GO:0001228);; Biological Process: epithelial to mesenchymal transition (GO:0001837);;	K21404|0.0e+00|hsa:80709|K21404 AT-hook-containing transcription factor | (RefSeq) AKNA; AT-hook transcription factor	--	--	--	AT-hook-containing transcription factor	Microtubule organization protein AKNA OS=Homo sapiens OX=9606 GN=AKNA PE=1 SV=2	K	Transcription	microtubule organization protein AKNA isoform 1 [Homo sapiens]	molecular function: binding (GO:0005488);; molecular function: nucleic acid binding transcription factor activity (GO:0001071);; biological process: biological regulation (GO:0065007);; biological process: cellular process (GO:0009987);; biological process: multicellular organismal process (GO:0032501);; biological process: developmental process (GO:0032502);; biological process: single-organism …
ENSG00000107731	UNC5B	4.73298	6.23845	5.87934	0.613476	6.74616e-30	2.85486	up	1.29307e-37	3.21622	up	4.02146e-36	3.14992	up	--	--	Molecular Function: netrin receptor activity (GO:0005042);; Cellular Component: plasma membrane (GO:0005886);; Biological Process: multicellular organism development (GO:0007275);; Cellular Component: integral component of membrane (GO:0016021);;	K07521|0.0e+00|hsa:219699|K07521 netrin receptor unc-5 | (RefSeq) UNC5B, UNC5H2, p53RDL1; unc-5 netrin receptor B	Axon guidance (ko04360)	[T]	Signal transduction mechanisms	UPA domain	Netrin receptor UNC5B OS=Homo sapiens OX=9606 GN=UNC5B PE=1 SV=2	U	Intracellular trafficking, secretion, and vesicular transport	netrin receptor UNC5B isoform 1 precursor [Homo sapiens]	molecular function: signal transducer activity (GO:0004871);; molecular function: molecular transducer activity (GO:0060089);; biological process: cellular process (GO:0009987);; biological process: signaling (GO:0023052);; biological process: single-organism process (GO:0044699);; biological process: response to stimulus (GO:0050896);; biological process: biological regulation (GO:0065007);; cel…
ENSG00000107738	VSIR	3.23861	4.72056	5.01172	0.876867	2.28324e-12	1.79362	up	1.85842e-20	2.33344	up	4.45789e-22	2.43569	up	--	--	Cellular Component: integral component of membrane (GO:0016021);; Biological Process: regulation of immune response (GO:0050776);;	K23268|5.3e-179|hsa:64115|K23268 V-type immunoglobulin domain-containing suppressor of T-cell activation | (RefSeq) VSIR, B7-H5, B7H5, C10orf54, DD1alpha, Dies1, GI24, PD-1H, PP2135, SISP1, VISTA; V-set immunoregulatory receptor	Cell adhesion molecules (ko04514)	--	--	Immunoglobulin V-set domain	V-type immunoglobulin domain-containing suppressor of T-cell activation OS=Homo sapiens OX=9606 GN=VSIR PE=1 SV=3	S	Function unknown	V-type immunoglobulin domain-containing suppressor of T-cell activation precursor [Homo sapiens]	cellular component: membrane (GO:0016020);; cellular component: membrane part (GO:0044425);; biological process: biological regulation (GO:0065007)
ENSG00000107984	DKK1	19.5545	20.0215	18.7221	1.81777	2.75253e-38	3.34129	up	2.5517e-39	3.37169	up	2.76656e-37	3.29056	up	--	--	Biological Process: negative regulation of transcription from RNA polymerase II promoter (GO:0000122);; Biological Process: cell morphogenesis involved in differentiation (GO:0000904);; Biological Process: endoderm formation (GO:0001706);; Biological Process: mesoderm formation (GO:0001707);; Biological Process: hair follicle development (GO:0001942);; Cellular Component: extracellular region (GO…	K02165|2.8e-157|hsa:22943|K02165 dickkopf | (RefSeq) DKK1, DKK-1, SK; dickkopf WNT signaling pathway inhibitor 1	Wnt signaling pathway (ko04310);; Alzheimer disease (ko05010)	[T]	Signal transduction mechanisms	Dickkopf N-terminal cysteine-rich region	Dickkopf-related protein 1 OS=Homo sapiens OX=9606 GN=DKK1 PE=1 SV=1	U	Intracellular trafficking, secretion, and vesicular transport	dickkopf-related protein 1 precursor [Homo sapiens]	biological process: biological regulation (GO:0065007);; biological process: cellular process (GO:0009987);; biological process: developmental process (GO:0032502);; biological process: single-organism process (GO:0044699);; biological process: cellular component organization or biogenesis (GO:0071840);; biological process: multicellular organismal process (GO:0032501);; cellular component: extra…
ENSG00000108509	CAMTA2	39.5679	43.8035	43.7715	10.5267	1.10296e-15	1.77374	up	1.63819e-18	1.94577	up	1.16908e-18	1.95585	up	--	--	Molecular Function: DNA binding (GO:0003677);;	K21596|0.0e+00|ptr:454458|K21596 calmodulin-binding transcription activator | (RefSeq) CAMTA2; calmodulin-binding transcription activator 2 isoform X1	--	[S]	Function unknown	CG-1 domain	Calmodulin-binding transcription activator 2 OS=Homo sapiens OX=9606 GN=CAMTA2 PE=1 SV=3	K	Transcription	calmodulin-binding transcription activator 2 isoform 3 [Homo sapiens]	molecular function: binding (GO:0005488)
ENSG00000108846	ABCC3	12.7143	13.9021	15.1905	3.88144	1.55563e-12	1.60083	up	7.33304e-15	1.75946	up	1.67645e-16	1.86636	up	[V]	Defense mechanisms	Molecular Function: ATP binding (GO:0005524);; Cellular Component: integral component of membrane (GO:0016021);; Molecular Function: ATPase activity (GO:0016887);; Molecular Function: ATPase activity, coupled to transmembrane movement of substances (GO:0042626);;	K05667|0.0e+00|hsa:8714|K05667 ATP-binding cassette, subfamily C (CFTR/MRP), member 3 | (RefSeq) ABCC3, ABC31, EST90757, MLP2, MOAT-D, MRP3, cMOAT2; ATP binding cassette subfamily C member 3	Antifolate resistance (ko01523);; ABC transporters (ko02010);; Bile secretion (ko04976)	[Q]	Secondary metabolites biosynthesis, transport and catabolism	ABC transporter transmembrane region	Canalicular multispecific organic anion transporter 2 OS=Homo sapiens OX=9606 GN=ABCC3 PE=1 SV=3	V	Defense mechanisms	canalicular multispecific organic anion transporter 2 isoform 1 [Homo sapiens]	molecular function: binding (GO:0005488);; cellular component: membrane (GO:0016020);; cellular component: membrane part (GO:0044425);; molecular function: catalytic activity (GO:0003824);; molecular function: transporter activity (GO:0005215);; biological process: localization (GO:0051179)
ENSG00000108854	SMURF2	27.5096	28.1666	33.2235	6.75952	5.23177e-20	2.04546	up	1.52379e-18	1.96052	up	1.356e-16	1.84455	up	--	--	--	K04678|2.4e-26|ptr:454761|K04678 E3 ubiquitin ligase SMURF1/2 [EC:2.3.2.26] | (RefSeq) SMURF2; E3 ubiquitin-protein ligase SMURF2 isoform X1	Ubiquitin mediated proteolysis (ko04120);; Endocytosis (ko04144);; Hedgehog signaling pathway (ko04340);; TGF-beta signaling pathway (ko04350)	[O]	Posttranslational modification, protein turnover, chaperones	C2 domain	E3 ubiquitin-protein ligase SMURF2 OS=Homo sapiens OX=9606 GN=SMURF2 PE=1 SV=1	O	Posttranslational modification, protein turnover, chaperones	SMURF2 isoform 4 [Pan troglodytes]	--
ENSG00000108932	SLC16A6	3.03671	2.61981	3.27848	0.696387	4.02932e-17	2.38337	up	1.05651e-14	2.20173	up	1.46123e-16	2.34601	up	[G]	Carbohydrate transport and metabolism	Cellular Component: integral component of membrane (GO:0016021);; Molecular Function: transmembrane transporter activity (GO:0022857);;	K08183|1.4e-293|hsa:9120|K08183 MFS transporter, MCT family, solute carrier family 16 (monocarboxylic acid transporters), member 6 | (RefSeq) SLC16A6, MCT6, MCT7; solute carrier family 16 member 6	--	[G]	Carbohydrate transport and metabolism	Major Facilitator Superfamily	Monocarboxylate transporter 7 OS=Homo sapiens OX=9606 GN=SLC16A6 PE=1 SV=2	G	Carbohydrate transport and metabolism	monocarboxylate transporter 7 isoform X2 [Homo sapiens]	cellular component: membrane (GO:0016020);; cellular component: membrane part (GO:0044425);; molecular function: transporter activity (GO:0005215);; biological process: localization (GO:0051179)
ENSG00000109220	CHIC2	42.2226	42.729	37.3767	7.19051	2.0326e-25	2.47035	up	7.84536e-26	2.48503	up	2.86857e-22	2.29864	up	--	--	Cellular Component: plasma membrane (GO:0005886);; Cellular Component: intracellular membrane-bounded organelle (GO:0043231);;	--	--	[R]	General function prediction only	Golgin subfamily A member 7/ERF4 family	Cysteine-rich hydrophobic domain-containing protein 2 OS=Homo sapiens OX=9606 GN=CHIC2 PE=1 SV=1	U	Intracellular trafficking, secretion, and vesicular transport	BrX-like translocated in leukemia, partial [Macaca mulatta]	cellular component: cell (GO:0005623);; cellular component: membrane (GO:0016020);; cellular component: cell part (GO:0044464);; cellular component: organelle (GO:0043226)
ENSG00000109320	NFKB1	44.2061	47.3329	45.1365	13.0925	1.74792e-13	1.62742	up	7.50056e-15	1.71843	up	3.4961e-14	1.67531	up	[T]	Signal transduction mechanisms	Molecular Function: DNA binding (GO:0003677);; Molecular Function: transcription factor activity, sequence-specific DNA binding (GO:0003700);; Cellular Component: nucleus (GO:0005634);; Cellular Component: cytoplasm (GO:0005737);; Biological Process: regulation of transcription from RNA polymerase II promoter (GO:0006357);; Cellular Component: host cell nucleus (GO:0042025);;	K02580|0.0e+00|ggo:101153465|K02580 nuclear factor NF-kappa-B p105 subunit | (RefSeq) NFKB1; nuclear factor NF-kappa-B p105 subunit isoform X1	Antifolate resistance (ko01523);; MAPK signaling pathway (ko04010);; Ras signaling pathway (ko04014);; cAMP signaling pathway (ko04024);; Chemokine signaling pathway (ko04062);; NF-kappa B signaling pathway (ko04064);; HIF-1 signaling pathway (ko04066);; Sphingolipid signaling pathway (ko04071);; PI3K-Akt signaling pathway (ko04151);; Apoptosis (ko04210);; Longevity regulating pathway (ko04211);;…	--	--	Rel homology DNA-binding domain	Nuclear factor NF-kappa-B p105 subunit OS=Homo sapiens OX=9606 GN=NFKB1 PE=1 SV=2	S	Function unknown	nuclear factor NF-kappa-B p105 subunit isoform X1 [Pan troglodytes]	molecular function: binding (GO:0005488);; molecular function: nucleic acid binding transcription factor activity (GO:0001071);; biological process: biological regulation (GO:0065007);; cellular component: cell (GO:0005623);; cellular component: organelle (GO:0043226);; cellular component: cell part (GO:0044464);; cellular component: other organism (GO:0044215);; cellular component: other organis…
ENSG00000109321	AREG	3.76228	7.31837	4.09711	0.31902	2.60718e-18	3.46233	up	4.93074e-34	4.42197	up	2.08177e-20	3.59947	up	--	--	Cellular Component: integral component of membrane (GO:0016021);;	K09782|1.2e-112|hsa:374|K09782 amphiregulin | (RefSeq) AREG, AR, AREGB, CRDGF, SDGF; amphiregulin	MAPK signaling pathway (ko04010);; ErbB signaling pathway (ko04012);; PI3K-Akt signaling pathway (ko04151);; Hippo signaling pathway (ko04390);; Colorectal cancer (ko05210)	--	--	--	Amphiregulin OS=Homo sapiens OX=9606 GN=AREG PE=1 SV=2	S	Function unknown	amphiregulin preproprotein [Homo sapiens]	cellular component: membrane (GO:0016020);; cellular component: membrane part (GO:0044425)
ENSG00000109819	PPARGC1A	1.30253	1.17159	1.44211	0.044232	3.47291e-27	4.38628	up	5.03787e-23	4.05907	up	4.13735e-29	4.48756	up	--	--	Biological Process: response to reactive oxygen species (GO:0000302);; Biological Process: autophagy of mitochondrion (GO:0000422);; Biological Process: negative regulation of protein phosphorylation (GO:0001933);; Biological Process: response to dietary excess (GO:0002021);; Biological Process: response to ischemia (GO:0002931);; Molecular Function: transcription coactivator activity (GO:0003713…	K07202|0.0e+00|hsa:10891|K07202 alpha peroxisome proliferator-activated receptor gamma coactivator 1-alpha | (RefSeq) PPARGC1A, LEM6, PGC-1(alpha), PGC-1alpha, PGC-1v, PGC1, PGC1A, PPARGC1; PPARG coactivator 1 alpha	AMPK signaling pathway (ko04152);; Longevity regulating pathway (ko04211);; Apelin signaling pathway (ko04371);; Thermogenesis (ko04714);; Insulin signaling pathway (ko04910);; Adipocytokine signaling pathway (ko04920);; Glucagon signaling pathway (ko04922);; Insulin resistance (ko04931);; Huntington disease (ko05016)	--	--	RNA recognition motif. (a.k.a. RRM, RBD, or RNP domain)	Peroxisome proliferator-activated receptor gamma coactivator 1-alpha OS=Homo sapiens OX=9606 GN=PPARGC1A PE=1 SV=1	K	Transcription	peroxisome proliferator-activated receptor gamma coactivator 1-alpha isoform 2 [Homo sapiens]	biological process: response to stimulus (GO:0050896);; biological process: metabolic process (GO:0008152);; biological process: cellular process (GO:0009987);; biological process: single-organism process (GO:0044699);; biological process: cellular component organization or biogenesis (GO:0071840);; biological process: biological regulation (GO:0065007);; biological process: multicellular organis…
ENSG00000109927	TECTA	0.404286	0.323815	0.430063	0.08508	4.08016e-08	2.1204	up	5.40667e-06	1.80565	up	3.36946e-09	2.22798	up	[R]	General function prediction only	Molecular Function: extracellular matrix structural constituent (GO:0005201);; Biological Process: cell-matrix adhesion (GO:0007160);; Biological Process: sensory perception of sound (GO:0007605);;	K18273|0.0e+00|hsa:7007|K18273 alpha-tectorin | (RefSeq) TECTA, DFNA12, DFNA8, DFNB21; tectorin alpha	--	[WV]	Extracellular structures;; Defense mechanisms	von Willebrand factor type D domain	Alpha-tectorin OS=Homo sapiens OX=9606 GN=TECTA PE=1 SV=3	S	Function unknown	alpha-tectorin precursor [Homo sapiens]	molecular function: structural molecule activity (GO:0005198);; biological process: biological adhesion (GO:0022610);; biological process: multicellular organismal process (GO:0032501)
ENSG00000110092	CCND1	192.927	215.551	224.185	51.2962	4.79521e-17	1.83954	up	1.10493e-19	1.99469	up	6.59019e-21	2.06454	up	--	--	Biological Process: G1/S transition of mitotic cell cycle (GO:0000082);; Biological Process: negative regulation of transcription from RNA polymerase II promoter (GO:0000122);; Cellular Component: cyclin-dependent protein kinase holoenzyme complex (GO:0000307);; Biological Process: re-entry into mitotic cell cycle (GO:0000320);; Molecular Function: protein kinase activity (GO:0004672);; Cellular …	K04503|6.8e-160|ggo:101130447|K04503 G1/S-specific cyclin-D1 | (RefSeq) CCND1; G1/S-specific cyclin-D1	Endocrine resistance (ko01522);; FoxO signaling pathway (ko04068);; Cell cycle (ko04110);; p53 signaling pathway (ko04115);; PI3K-Akt signaling pathway (ko04151);; AMPK signaling pathway (ko04152);; Cellular senescence (ko04218);; Wnt signaling pathway (ko04310);; Hedgehog signaling pathway (ko04340);; Apelin signaling pathway (ko04371);; Hippo signaling pathway (ko04390);; Focal adhesion (ko0451…	[D]	Cell cycle control, cell division, chromosome partitioning	Cyclin, N-terminal domain	G1/S-specific cyclin-D1 OS=Homo sapiens OX=9606 GN=CCND1 PE=1 SV=1	D	Cell cycle control, cell division, chromosome partitioning	G1/S-specific cyclin-D1 [Homo sapiens]	biological process: cellular process (GO:0009987);; biological process: single-organism process (GO:0044699);; biological process: biological regulation (GO:0065007);; cellular component: cell (GO:0005623);; cellular component: macromolecular complex (GO:0032991);; cellular component: cell part (GO:0044464);; molecular function: catalytic activity (GO:0003824);; biological process: metabolic proc…
ENSG00000110330	BIRC2	102.648	80.3122	76.5542	19.6889	7.49654e-23	2.18077	up	4.24894e-18	1.91338	up	4.63432e-17	1.852	up	--	--	Biological Process: regulation of apoptotic process (GO:0042981);;	K16060|0.0e+00|hsa:329|K16060 baculoviral IAP repeat-containing protein 2/3 | (RefSeq) BIRC2, API1, HIAP2, Hiap-2, MIHB, RNF48, c-IAP1, cIAP1; baculoviral IAP repeat containing 2	Platinum drug resistance (ko01524);; NF-kappa B signaling pathway (ko04064);; Ubiquitin mediated proteolysis (ko04120);; Apoptosis (ko04210);; Apoptosis - multiple species (ko04215);; Necroptosis (ko04217);; Hippo signaling pathway (ko04390);; Focal adhesion (ko04510);; NOD-like receptor signaling pathway (ko04621);; TNF signaling pathway (ko04668);; Salmonella infection (ko05132);; Toxoplasmosis…	[DR]	Cell cycle control, cell division, chromosome partitioning;; General function prediction only	Inhibitor of Apoptosis domain	Baculoviral IAP repeat-containing protein 2 OS=Homo sapiens OX=9606 GN=BIRC2 PE=1 SV=2	O	Posttranslational modification, protein turnover, chaperones	baculoviral IAP repeat-containing protein 2 isoform 1 [Homo sapiens]	biological process: biological regulation (GO:0065007)
ENSG00000110876	SELPLG	1.00846	1.07624	0.83265	0.126887	2.11626e-09	2.76631	up	3.42032e-10	2.86232	up	1.60057e-07	2.50105	up	--	--	Cellular Component: integral component of membrane (GO:0016021);;	K06544|5.4e-115|hsa:6404|K06544 selectin P ligand | (RefSeq) SELPLG, CD162, CLA, PSGL-1, PSGL1; selectin P ligand	Cell adhesion molecules (ko04514);; Staphylococcus aureus infection (ko05150)	--	--	--	P-selectin glycoprotein ligand 1 OS=Homo sapiens OX=9606 GN=SELPLG PE=1 SV=1	U	Intracellular trafficking, secretion, and vesicular transport	P-selectin glycoprotein ligand 1 isoform 1 precursor [Homo sapiens]	cellular component: membrane (GO:0016020);; cellular component: membrane part (GO:0044425)
ENSG00000111110	PPM1H	0.341529	0.245493	0.316957	0.063516	1.95319e-07	2.27117	up	0.000145674	1.79931	up	1.3809e-06	2.1729	up	--	--	Molecular Function: protein serine/threonine phosphatase activity (GO:0004722);;	K17503|4.0e-301|hsa:57460|K17503 protein phosphatase 1H [EC:3.1.3.16] | (RefSeq) PPM1H, ARHCL1, NERPP-2C, URCC2; protein phosphatase, Mg2+/Mn2+ dependent 1H	--	[T]	Signal transduction mechanisms	Protein phosphatase 2C	Protein phosphatase 1H OS=Homo sapiens OX=9606 GN=PPM1H PE=1 SV=2	T	Signal transduction mechanisms	protein phosphatase 1H [Homo sapiens]	molecular function: catalytic activity (GO:0003824);; biological process: metabolic process (GO:0008152);; biological process: cellular process (GO:0009987)
ENSG00000111319	SCNN1A	0.69096	0.675631	0.626161	0.143964	8.37617e-07	2.09527	up	1.24849e-06	2.02566	up	5.87787e-06	1.96608	up	--	--	Molecular Function: ligand-gated sodium channel activity (GO:0015280);; Cellular Component: integral component of membrane (GO:0016021);;	K04824|0.0e+00|ggo:101149563|K04824 amiloride-sensitive sodium channel subunit alpha | (RefSeq) SCNN1A; amiloride-sensitive sodium channel subunit alpha	Taste transduction (ko04742);; Aldosterone-regulated sodium reabsorption (ko04960)	[PT]	Inorganic ion transport and metabolism;; Signal transduction mechanisms	Amiloride-sensitive sodium channel	Amiloride-sensitive sodium channel subunit alpha OS=Homo sapiens OX=9606 GN=SCNN1A PE=1 SV=1	S	Function unknown	amiloride-sensitive sodium channel subunit alpha isoform 2 [Homo sapiens]	molecular function: transporter activity (GO:0005215);; molecular function: molecular transducer activity (GO:0060089);; biological process: localization (GO:0051179);; cellular component: membrane (GO:0016020);; cellular component: membrane part (GO:0044425)
ENSG00000111371	SLC38A1	94.9705	95.6793	90.9796	12.0368	9.8966e-41	3.03015	up	8.35282e-41	3.03163	up	7.75318e-40	2.99116	up	--	--	Cellular Component: integral component of membrane (GO:0016021);;	K14990|5.6e-268|hsa:81539|K14990 solute carrier family 38 (sodium-coupled neutral amino acid transporter), member 1 | (RefSeq) SLC38A1, ATA1, NAT2, SAT1, SNAT1; solute carrier family 38 member 1	Glutamatergic synapse (ko04724);; GABAergic synapse (ko04727)	[E]	Amino acid transport and metabolism	Transmembrane amino acid transporter protein	Sodium-coupled neutral amino acid transporter 1 OS=Homo sapiens OX=9606 GN=SLC38A1 PE=1 SV=1	E	Amino acid transport and metabolism	sodium-coupled neutral amino acid transporter 1 isoform 1 [Homo sapiens]	cellular component: membrane (GO:0016020);; cellular component: membrane part (GO:0044425)
ENSG00000111644	ACRBP	2.41666	3.62919	2.46553	0.24318	2.78991e-15	3.16048	up	1.07252e-21	3.61371	up	2.19688e-15	3.15307	up	--	--	Cellular Component: acrosomal vesicle (GO:0001669);; Biological Process: acrosome assembly (GO:0001675);; Biological Process: fertilization (GO:0009566);;	--	--	--	--	Proacrosin binding protein sp32	Acrosin-binding protein OS=Homo sapiens OX=9606 GN=ACRBP PE=2 SV=1	U	Intracellular trafficking, secretion, and vesicular transport	acrosin-binding protein precursor [Homo sapiens]	cellular component: cell (GO:0005623);; cellular component: organelle (GO:0043226);; cellular component: cell part (GO:0044464);; biological process: reproduction (GO:0000003);; biological process: cellular process (GO:0009987);; biological process: reproductive process (GO:0022414);; biological process: multicellular organismal process (GO:0032501);; biological process: developmental process (GO…
ENSG00000112137	PHACTR1	0.26704	0.306128	0.228715	0.04841	2.02322e-05	2.24908	up	4.47399e-05	2.14637	up	0.000216513	2.02313	up	--	--	Molecular Function: actin binding (GO:0003779);; Molecular Function: protein phosphatase inhibitor activity (GO:0004864);; Molecular Function: protein phosphatase 1 binding (GO:0008157);; Biological Process: actin cytoskeleton reorganization (GO:0031532);;	K17594|2.2e-53|asn:102381475|K17594 phosphatase and actin regulator 3 | (RefSeq) PHACTR3; phosphatase and actin regulator 3 isoform X1	--	[R]	General function prediction only	RPEL repeat	Phosphatase and actin regulator 1 OS=Homo sapiens OX=9606 GN=PHACTR1 PE=1 SV=3	T	Signal transduction mechanisms	phosphatase and actin regulator 1 isoform a [Homo sapiens]	molecular function: binding (GO:0005488);; molecular function: molecular function regulator (GO:0098772);; biological process: biological regulation (GO:0065007);; biological process: cellular process (GO:0009987);; biological process: single-organism process (GO:0044699);; biological process: cellular component organization or biogenesis (GO:0071840)
ENSG00000112308	C6orf62	52.0062	52.8349	52.7202	14.5638	2.04542e-15	1.75222	up	1.09281e-15	1.76919	up	8.51489e-16	1.77718	up	--	--	Cellular Component: cellular_component (GO:0005575);; Cellular Component: intracellular (GO:0005622);; Cellular Component: cell (GO:0005623);; Cellular Component: cell part (GO:0044464);;	--	--	--	--	Domain of unknown function (DUF4566)	Uncharacterized protein C6orf62 OS=Homo sapiens OX=9606 GN=C6orf62 PE=2 SV=1	S	Function unknown	uncharacterized protein C6orf62 homolog [Macaca mulatta]	cellular component: cell (GO:0005623);; cellular component: cell part (GO:0044464)
ENSG00000112379	ARFGEF3	1.11939	1.18415	1.41512	0.078502	3.57238e-36	3.72112	up	6.12063e-38	3.7987	up	1.91678e-43	4.07057	up	--	--	Molecular Function: ARF guanyl-nucleotide exchange factor activity (GO:0005086);; Biological Process: regulation of ARF protein signal transduction (GO:0032012);;	K17572|0.0e+00|hsa:57221|K17572 brefeldin A-inhibited guanine nucleotide-exchange protein 3 | (RefSeq) ARFGEF3, A7322, BIG3, C6orf92, KIAA1244, PPP1R33, dJ171N11.1; ARFGEF family member 3	--	[U]	Intracellular trafficking, secretion, and vesicular transport	Dimerisation and cyclophilin-binding domain of Mon2	Brefeldin A-inhibited guanine nucleotide-exchange protein 3 OS=Homo sapiens OX=9606 GN=ARFGEF3 PE=1 SV=3	S	Function unknown	brefeldin A-inhibited guanine nucleotide-exchange protein 3 [Homo sapiens]	molecular function: molecular function regulator (GO:0098772);; biological process: biological regulation (GO:0065007)
ENSG00000112715	VEGFA	60.6281	67.5009	61.8663	12.5268	2.55542e-22	2.16489	up	2.39355e-25	2.32366	up	2.26927e-24	2.27443	up	--	--	Molecular Function: growth factor activity (GO:0008083);; Molecular Function: heparin binding (GO:0008201);; Cellular Component: membrane (GO:0016020);;	K05448|4.8e-179|aju:106974016|K05448 vascular endothelial growth factor A | (RefSeq) VEGFA; vascular endothelial growth factor A	EGFR tyrosine kinase inhibitor resistance (ko01521);; MAPK signaling pathway (ko04010);; Ras signaling pathway (ko04014);; Rap1 signaling pathway (ko04015);; HIF-1 signaling pathway (ko04066);; PI3K-Akt signaling pathway (ko04151);; VEGF signaling pathway (ko04370);; Focal adhesion (ko04510);; Relaxin signaling pathway (ko04926);; AGE-RAGE signaling pathway in diabetic complications (ko04933);; H…	--	--	VEGF heparin-binding domain	Vascular endothelial growth factor A OS=Homo sapiens OX=9606 GN=VEGFA PE=1 SV=2	K	Transcription	vascular endothelial growth factor A isoform d [Homo sapiens]	molecular function: binding (GO:0005488);; cellular component: membrane (GO:0016020)
ENSG00000113013	HSPA9	274.525	314.626	279.801	78.9948	4.11266e-18	1.90333	up	9.7227e-18	1.8814	up	6.54975e-18	1.8925	up	[O]	Posttranslational modification, protein turnover, chaperones	Molecular Function: ATP binding (GO:0005524);; Cellular Component: mitochondrial matrix (GO:0005759);; Biological Process: protein folding (GO:0006457);; Biological Process: protein export from nucleus (GO:0006611);; Biological Process: iron-sulfur cluster assembly (GO:0016226);; Molecular Function: enzyme binding (GO:0019899);; Molecular Function: unfolded protein binding (GO:0051082);; Biologic…	K04043|0.0e+00|hsa:3313|K04043 molecular chaperone DnaK | (RefSeq) HSPA9, CRP40, CSA, EVPLS, GRP-75, GRP75, HEL-S-124m, HSPA9B, MOT, MOT2, MTHSP75, PBP74, SAAN, SIDBA4; heat shock protein family A (Hsp70) member 9	RNA degradation (ko03018);; Tuberculosis (ko05152)	[O]	Posttranslational modification, protein turnover, chaperones	Hsp70 protein	Stress-70 protein, mitochondrial OS=Homo sapiens OX=9606 GN=HSPA9 PE=1 SV=2	O	Posttranslational modification, protein turnover, chaperones	stress-70 protein, mitochondrial precursor [Homo sapiens]	molecular function: binding (GO:0005488);; cellular component: cell (GO:0005623);; cellular component: membrane-enclosed lumen (GO:0031974);; cellular component: organelle (GO:0043226);; cellular component: organelle part (GO:0044422);; cellular component: cell part (GO:0044464);; biological process: cellular process (GO:0009987);; biological process: localization (GO:0051179);; biological proces…
ENSG00000113070	HBEGF	11.77	12.3107	13.328	2.48707	9.16711e-19	2.15487	up	6.59136e-20	2.21703	up	5.85949e-22	2.34676	up	--	--	Cellular Component: integral component of membrane (GO:0016021);;	K08523|2.3e-114|hsa:1839|K08523 heparin-binding EGF-like growth factor | (RefSeq) HBEGF, DTR, DTS, DTSF, HEGFL; heparin binding EGF like growth factor	Endocrine resistance (ko01522);; ErbB signaling pathway (ko04012);; GnRH signaling pathway (ko04912);; Estrogen signaling pathway (ko04915);; Parathyroid hormone synthesis, secretion and action (ko04928);; Epithelial cell signaling in Helicobacter pylori infection (ko05120);; Proteoglycans in cancer (ko05205);; Bladder cancer (ko05219)	--	--	EGF-like domain	Proheparin-binding EGF-like growth factor OS=Homo sapiens OX=9606 GN=HBEGF PE=1 SV=1	U	Intracellular trafficking, secretion, and vesicular transport	proheparin-binding EGF-like growth factor precursor [Homo sapiens]	cellular component: membrane (GO:0016020);; cellular component: membrane part (GO:0044425)
ENSG00000113231	PDE8B	0.556407	0.388063	0.474203	0	1.8151e-23	9.88456	up	1.68991e-18	9.46594	up	3.33743e-20	9.62098	up	[T]	Signal transduction mechanisms	Molecular Function: 3',5'-cyclic-nucleotide phosphodiesterase activity (GO:0004114);; Biological Process: signal transduction (GO:0007165);; Molecular Function: metal ion binding (GO:0046872);;	K18437|0.0e+00|hsa:8622|K18437 high affinity cAMP-specific and IBMX-insensitive 3',5'-cyclic phosphodiesterase 8 [EC:3.1.4.53] | (RefSeq) PDE8B, ADSD, PPNAD3; phosphodiesterase 8B	Purine metabolism (ko00230);; Cortisol synthesis and secretion (ko04927);; Cushing syndrome (ko04934);; Morphine addiction (ko05032)	[T]	Signal transduction mechanisms	3'5'-cyclic nucleotide phosphodiesterase	High affinity cAMP-specific and IBMX-insensitive 3',5'-cyclic phosphodiesterase 8B OS=Homo sapiens OX=9606 GN=PDE8B PE=1 SV=2	T	Signal transduction mechanisms	high affinity cAMP-specific and IBMX-insensitive 3',5'-cyclic phosphodiesterase 8B isoform 1 [Homo sapiens]	molecular function: catalytic activity (GO:0003824);; biological process: cellular process (GO:0009987);; biological process: biological regulation (GO:0065007);; molecular function: binding (GO:0005488)
ENSG00000113448	PDE4D	12.6913	12.6175	13.054	2.37395	1.58364e-28	2.59122	up	3.69544e-29	2.61753	up	7.98575e-30	2.65394	up	--	--	Biological Process: regulation of heart rate (GO:0002027);; Molecular Function: 3',5'-cyclic-AMP phosphodiesterase activity (GO:0004115);; Cellular Component: centrosome (GO:0005813);; Cellular Component: cytosol (GO:0005829);; Cellular Component: plasma membrane (GO:0005886);; Cellular Component: voltage-gated calcium channel complex (GO:0005891);; Biological Process: smooth muscle contraction (…	K13293|0.0e+00|hsa:5144|K13293 cAMP-specific phosphodiesterase 4 [EC:3.1.4.53] | (RefSeq) PDE4D, ACRDYS2, DPDE3, HSPDE4D, PDE43, PDE4DN2, STRK1; phosphodiesterase 4D	Purine metabolism (ko00230);; cAMP signaling pathway (ko04024);; Parathyroid hormone synthesis, secretion and action (ko04928);; Morphine addiction (ko05032)	[T]	Signal transduction mechanisms	3'5'-cyclic nucleotide phosphodiesterase	cAMP-specific 3',5'-cyclic phosphodiesterase 4D OS=Homo sapiens OX=9606 GN=PDE4D PE=1 SV=2	T	Signal transduction mechanisms	cAMP-specific 3',5'-cyclic phosphodiesterase 4D isoform X1 [Pan paniscus]	biological process: biological regulation (GO:0065007);; molecular function: catalytic activity (GO:0003824);; cellular component: cell (GO:0005623);; cellular component: organelle (GO:0043226);; cellular component: organelle part (GO:0044422);; cellular component: cell part (GO:0044464);; cellular component: membrane (GO:0016020);; cellular component: macromolecular complex (GO:0032991);; cellul…
ENSG00000113555	PCDH12	0.59254	0.790653	0.775657	0.12005	1.19715e-09	2.16714	up	4.69633e-14	2.5971	up	1.29841e-13	2.56061	up	--	--	Molecular Function: calcium ion binding (GO:0005509);; Cellular Component: plasma membrane (GO:0005886);; Cellular Component: cell-cell junction (GO:0005911);; Biological Process: homophilic cell adhesion via plasma membrane adhesion molecules (GO:0007156);; Cellular Component: integral component of membrane (GO:0016021);;	K16499|0.0e+00|hsa:51294|K16499 protocadherin delta 2 | (RefSeq) PCDH12, DMJDS1, VE-cadherin-2, VECAD2; protocadherin 12	--	[S]	Function unknown	Cadherin domain	Protocadherin-12 OS=Homo sapiens OX=9606 GN=PCDH12 PE=1 SV=1	U	Intracellular trafficking, secretion, and vesicular transport	protocadherin-12 precursor [Homo sapiens]	molecular function: binding (GO:0005488);; cellular component: cell (GO:0005623);; cellular component: membrane (GO:0016020);; cellular component: cell part (GO:0044464);; cellular component: cell junction (GO:0030054);; biological process: biological adhesion (GO:0022610);; cellular component: membrane part (GO:0044425)
ENSG00000113645	WWC1	1.05998	1.4211	1.38206	0.194999	6.64917e-15	2.43889	up	4.67941e-15	2.43268	up	8.13738e-15	2.41804	up	--	--	Biological Process: negative regulation of transcription from RNA polymerase II promoter (GO:0000122);; Cellular Component: ruffle (GO:0001726);; Biological Process: regulation of protein phosphorylation (GO:0001932);; Biological Process: positive regulation of protein phosphorylation (GO:0001934);; Molecular Function: molecular_function (GO:0003674);; Molecular Function: transcription cofactor a…	K16685|0.0e+00|hsa:23286|K16685 protein KIBRA | (RefSeq) WWC1, HBEBP3, HBEBP36, KIBRA, MEMRYQTL, PPP1R168; WW and C2 domain containing 1	Hippo signaling pathway (ko04390);; Hippo signaling pathway - multiple species (ko04392)	--	--	WW domain	Protein KIBRA OS=Homo sapiens OX=9606 GN=WWC1 PE=1 SV=1	O	Posttranslational modification, protein turnover, chaperones	protein KIBRA isoform 3 [Homo sapiens]	biological process: biological regulation (GO:0065007);; cellular component: cell (GO:0005623);; cellular component: cell part (GO:0044464);; molecular function: transcription factor activity, protein binding (GO:0000988);; molecular function: structural molecule activity (GO:0005198);; molecular function: binding (GO:0005488);; cellular component: organelle (GO:0043226);; cellular component: mem…
ENSG00000113739	STC2	13.3633	15.7604	13.4825	0.853852	1.01994e-51	3.8126	up	3.88147e-58	4.06749	up	8.41103e-52	3.8178	up	--	--	Molecular Function: hormone activity (GO:0005179);; Cellular Component: extracellular region (GO:0005576);; Cellular Component: endoplasmic reticulum (GO:0005783);; Cellular Component: Golgi apparatus (GO:0005794);; Biological Process: cellular calcium ion homeostasis (GO:0006874);; Biological Process: response to oxidative stress (GO:0006979);; Biological Process: embryo implantation (GO:0007566…	--	--	--	--	Stanniocalcin family	Stanniocalcin-2 OS=Homo sapiens OX=9606 GN=STC2 PE=1 SV=1	O	Posttranslational modification, protein turnover, chaperones	stanniocalcin-2 precursor [Homo sapiens]	molecular function: binding (GO:0005488);; cellular component: extracellular region (GO:0005576);; cellular component: cell (GO:0005623);; cellular component: organelle (GO:0043226);; cellular component: cell part (GO:0044464);; biological process: cellular process (GO:0009987);; biological process: single-organism process (GO:0044699);; biological process: biological regulation (GO:0065007);; bi…
ENSG00000113742	CPEB4	26.4448	27.6706	22.838	5.20006	4.99686e-20	2.03932	up	1.20097e-22	2.183	up	7.81192e-20	2.02943	up	--	--	Molecular Function: mRNA 3'-UTR binding (GO:0003730);; Molecular Function: translation regulator activity (GO:0045182);;	K02602|0.0e+00|csab:103244996|K02602 cytoplasmic polyadenylation element-binding protein | (RefSeq) CPEB4; cytoplasmic polyadenylation element binding protein 4	Oocyte meiosis (ko04114);; Progesterone-mediated oocyte maturation (ko04914)	[J]	Translation, ribosomal structure and biogenesis	RNA recognition motif	Cytoplasmic polyadenylation element-binding protein 4 OS=Homo sapiens OX=9606 GN=CPEB4 PE=1 SV=1	S	Function unknown	cytoplasmic polyadenylation element-binding protein 4 isoform a [Homo sapiens]	molecular function: binding (GO:0005488);; molecular function: translation regulator activity (GO:0045182)
ENSG00000114270	COL7A1	6.63403	7.22619	7.8319	1.61972	9.56499e-19	2.04614	up	1.17823e-21	2.21133	up	2.24278e-24	2.3651	up	[X]	Mobilome: prophages, transposons	Biological Process: formation of primary germ layer (GO:0001704);; Biological Process: endoderm formation (GO:0001706);; Molecular Function: molecular_function (GO:0003674);; Molecular Function: serine-type endopeptidase inhibitor activity (GO:0004867);; Molecular Function: structural molecule activity (GO:0005198);; Molecular Function: extracellular matrix structural constituent (GO:0005201);; M…	K16628|0.0e+00|hsa:1294|K16628 collagen type VII alpha | (RefSeq) COL7A1, EBD1, EBDCT, EBR1, NDNC8; collagen type VII alpha 1 chain	Protein digestion and absorption (ko04974)	[W]	Extracellular structures	Collagen triple helix repeat (20 copies)	Collagen alpha-1(VII) chain OS=Homo sapiens OX=9606 GN=COL7A1 PE=1 SV=2	S	Function unknown	collagen alpha-1(VII) chain precursor [Homo sapiens]	biological process: developmental process (GO:0032502);; biological process: single-organism process (GO:0044699);; biological process: multicellular organismal process (GO:0032501);; molecular function: molecular function regulator (GO:0098772);; biological process: biological regulation (GO:0065007);; molecular function: structural molecule activity (GO:0005198);; molecular function: binding (G…
ENSG00000114670	NEK11	0.938861	0.637835	0.816497	0	4.90146e-16	9.06968	up	1.78921e-14	9.04673	up	9.744e-18	9.24712	up	[M]	Cell wall/membrane/envelope biogenesis	Molecular Function: protein kinase activity (GO:0004672);; Molecular Function: ATP binding (GO:0005524);;	K20880|0.0e+00|hsa:79858|K20880 NIMA (never in mitosis gene a)-related kinase 11 [EC:2.7.11.1] | (RefSeq) NEK11; NIMA related kinase 11	--	[R]	General function prediction only	Protein kinase domain	Serine/threonine-protein kinase Nek11 OS=Homo sapiens OX=9606 GN=NEK11 PE=1 SV=2	T	Signal transduction mechanisms	serine/threonine-protein kinase Nek11 isoform 1 [Homo sapiens]	molecular function: catalytic activity (GO:0003824);; biological process: metabolic process (GO:0008152);; biological process: cellular process (GO:0009987);; molecular function: binding (GO:0005488)
ENSG00000114812	VIPR1	1.16225	1.5683	1.76301	0.304321	1.27319e-07	1.89167	up	1.91124e-10	2.17515	up	2.11375e-12	2.36871	up	--	--	Molecular Function: vasoactive intestinal polypeptide receptor activity (GO:0004999);; Biological Process: cell surface receptor signaling pathway (GO:0007166);; Cellular Component: integral component of membrane (GO:0016021);;	K04589|2.4e-243|hsa:7433|K04589 vasoactive intestinal peptide receptor 1 | (RefSeq) VIPR1, HVR1, II, PACAP-R-2, PACAP-R2, RDC1, V1RG, VAPC1, VIP-R-1, VIPR, VIRG, VPAC1, VPAC1R, VPCAP1R; vasoactive intestinal peptide receptor 1	Neuroactive ligand-receptor interaction (ko04080)	[T]	Signal transduction mechanisms	7 transmembrane receptor (Secretin family)	Vasoactive intestinal polypeptide receptor 1 OS=Homo sapiens OX=9606 GN=VIPR1 PE=1 SV=1	U	Intracellular trafficking, secretion, and vesicular transport	vasoactive intestinal polypeptide receptor 1 isoform 5 [Homo sapiens]	molecular function: signal transducer activity (GO:0004871);; molecular function: molecular transducer activity (GO:0060089);; biological process: cellular process (GO:0009987);; biological process: signaling (GO:0023052);; biological process: single-organism process (GO:0044699);; biological process: response to stimulus (GO:0050896);; biological process: biological regulation (GO:0065007);; cel…
ENSG00000115008	IL1A	49.4233	41.0465	38.692	4.24488	9.00991e-47	3.45407	up	1.33675e-40	3.18308	up	6.95277e-39	3.11365	up	--	--	Biological Process: reproduction (GO:0000003);; Biological Process: response to reactive oxygen species (GO:0000302);; Biological Process: response to acid chemical (GO:0001101);; Biological Process: response to hypoxia (GO:0001666);; Biological Process: regulation of cytokine production (GO:0001817);; Biological Process: positive regulation of cytokine production (GO:0001819);; Biological Proces…	K04383|2.0e-150|hsa:3552|K04383 interleukin 1 alpha | (RefSeq) IL1A, IL-1_alpha, IL-1A, IL1, IL1-ALPHA, IL1F1; interleukin 1 alpha	MAPK signaling pathway (ko04010);; Cytokine-cytokine receptor interaction (ko04060);; Necroptosis (ko04217);; Cellular senescence (ko04218);; Osteoclast differentiation (ko04380);; Hematopoietic cell lineage (ko04640);; Non-alcoholic fatty liver disease (ko04932);; AGE-RAGE signaling pathway in diabetic complications (ko04933);; Type I diabetes mellitus (ko04940);; Alzheimer disease (ko05010);; P…	--	--	Interleukin-1 propeptide	Interleukin-1 alpha OS=Homo sapiens OX=9606 GN=IL1A PE=1 SV=1	K	Transcription	interleukin-1 alpha precursor [Homo sapiens]	biological process: reproduction (GO:0000003);; biological process: response to stimulus (GO:0050896);; biological process: biological regulation (GO:0065007);; biological process: multicellular organismal process (GO:0032501);; biological process: single-organism process (GO:0044699);; biological process: reproductive process (GO:0022414);; biological process: developmental process (GO:0032502);…
ENSG00000115363	EVA1A	9.92281	7.75138	9.52688	0.775102	1.47321e-30	3.33575	up	2.02412e-25	3.0413	up	4.82194e-30	3.312	up	--	--	Cellular Component: plasma membrane (GO:0005886);; Cellular Component: integral component of membrane (GO:0016021);; Cellular Component: intracellular membrane-bounded organelle (GO:0043231);;	--	--	--	--	FAM176 family	Protein eva-1 homolog A OS=Homo sapiens OX=9606 GN=EVA1A PE=1 SV=1	S	Function unknown	protein eva-1 homolog A isoform X1 [Pan paniscus]	cellular component: cell (GO:0005623);; cellular component: membrane (GO:0016020);; cellular component: cell part (GO:0044464);; cellular component: membrane part (GO:0044425);; cellular component: organelle (GO:0043226)
ENSG00000115594	IL1R1	0.934597	0.910913	0.679737	0.016522	1.72401e-25	5.22338	up	1.74417e-26	5.24619	up	8.02164e-19	4.70575	up	--	--	Molecular Function: interleukin-1, Type I, activating receptor activity (GO:0004909);; Cellular Component: integral component of membrane (GO:0016021);;	K04386|0.0e+00|hsa:3554|K04386 interleukin 1 receptor type I | (RefSeq) IL1R1, CD121A, D2S1473, IL-1R-alpha, IL1R, IL1RA, P80; interleukin 1 receptor type 1	MAPK signaling pathway (ko04010);; Cytokine-cytokine receptor interaction (ko04060);; NF-kappa B signaling pathway (ko04064);; Osteoclast differentiation (ko04380);; Hematopoietic cell lineage (ko04640);; Th17 cell differentiation (ko04659);; Inflammatory mediator regulation of TRP channels (ko04750);; Pathogenic Escherichia coli infection (ko05130);; Shigellosis (ko05131);; Amoebiasis (ko05146);…	--	--	TIR domain	Interleukin-1 receptor type 1 OS=Homo sapiens OX=9606 GN=IL1R1 PE=1 SV=1	U	Intracellular trafficking, secretion, and vesicular transport	interleukin-1 receptor type 1 isoform 1 precursor [Homo sapiens]	molecular function: signal transducer activity (GO:0004871);; molecular function: molecular transducer activity (GO:0060089);; biological process: cellular process (GO:0009987);; biological process: signaling (GO:0023052);; biological process: single-organism process (GO:0044699);; biological process: response to stimulus (GO:0050896);; biological process: biological regulation (GO:0065007);; cel…
ENSG00000115604	IL18R1	13.5665	12.3287	10.62	0	4.28231e-107	13.7916	up	3.99538e-102	13.7317	up	1.05448e-96	13.4682	up	--	--	Molecular Function: interleukin-1 receptor activity (GO:0004908);; Cellular Component: integral component of membrane (GO:0016021);;	K05173|0.0e+00|hsa:8809|K05173 interleukin 18 receptor 1 | (RefSeq) IL18R1, CD218a, CDw218a, IL-18R-alpha, IL-18Ralpha, IL-1Rrp, IL18RA, IL18Ralpha2, IL1RRP; interleukin 18 receptor 1	Cytokine-cytokine receptor interaction (ko04060);; Viral protein interaction with cytokine and cytokine receptor (ko04061);; TNF signaling pathway (ko04668);; Inflammatory bowel disease (ko05321)	--	--	TIR domain	Interleukin-18 receptor 1 OS=Homo sapiens OX=9606 GN=IL18R1 PE=1 SV=1	U	Intracellular trafficking, secretion, and vesicular transport	interleukin-18 receptor 1 isoform 1 precursor [Homo sapiens]	molecular function: signal transducer activity (GO:0004871);; molecular function: molecular transducer activity (GO:0060089);; biological process: cellular process (GO:0009987);; biological process: signaling (GO:0023052);; biological process: single-organism process (GO:0044699);; biological process: response to stimulus (GO:0050896);; biological process: biological regulation (GO:0065007);; cel…
ENSG00000115648	MLPH	15.2077	16.6362	15.176	0.134196	4.35878e-75	6.01259	up	4.22928e-81	6.22675	up	2.78408e-73	5.93127	up	--	--	Biological Process: intracellular protein transport (GO:0006886);; Molecular Function: Rab GTPase binding (GO:0017137);; Molecular Function: metal ion binding (GO:0046872);;	K22235|0.0e+00|hsa:79083|K22235 melanophilin | (RefSeq) MLPH, SLAC2-A; melanophilin	--	--	--	FYVE-type zinc finger	Melanophilin OS=Homo sapiens OX=9606 GN=MLPH PE=1 SV=1	U	Intracellular trafficking, secretion, and vesicular transport	melanophilin isoform 1 [Homo sapiens]	biological process: localization (GO:0051179);; molecular function: binding (GO:0005488)
ENSG00000115844	DLX2	18.3846	23.0583	18.6993	4.53527	6.98166e-17	1.94837	up	2.73819e-22	2.26269	up	1.35456e-17	1.99304	up	--	--	Biological Process: negative regulation of transcription from RNA polymerase II promoter (GO:0000122);; Molecular Function: RNA polymerase II regulatory region sequence-specific DNA binding (GO:0000977);; Molecular Function: transcriptional activator activity, RNA polymerase II transcription regulatory region sequence-specific binding (GO:0001228);; Molecular Function: chromatin binding (GO:00036…	K18488|2.1e-138|hsa:1746|K18488 homeobox protein DLX2 | (RefSeq) DLX2, TES-1, TES1; distal-less homeobox 2	--	[K]	Transcription	Homeodomain	Homeobox protein DLX-2 OS=Homo sapiens OX=9606 GN=DLX2 PE=1 SV=2	K	Transcription	homeobox protein DLX-2 [Homo sapiens]	biological process: biological regulation (GO:0065007);; molecular function: binding (GO:0005488);; molecular function: nucleic acid binding transcription factor activity (GO:0001071);; cellular component: cell (GO:0005623);; cellular component: organelle (GO:0043226);; cellular component: cell part (GO:0044464);; biological process: multicellular organismal process (GO:0032501);; biological proc…
ENSG00000115946	PNO1	38.208	35.4799	36.131	9.28313	5.63185e-18	1.95658	up	3.41456e-16	1.84415	up	6.51401e-17	1.89129	up	[J]	Translation, ribosomal structure and biogenesis	Molecular Function: RNA binding (GO:0003723);;	K11884|2.6e-136|hsa:56902|K11884 RNA-binding protein PNO1 | (RefSeq) PNO1, KHRBP1, RRP20; partner of NOB1 homolog	--	[O]	Posttranslational modification, protein turnover, chaperones	--	RNA-binding protein PNO1 OS=Homo sapiens OX=9606 GN=PNO1 PE=1 SV=1	S	Function unknown	RNA-binding protein PNO1 isoform 1 [Homo sapiens]	molecular function: binding (GO:0005488)
ENSG00000116016	EPAS1	4.4691	5.44572	5.08501	1.19458	9.73337e-14	1.81894	up	4.24303e-18	2.10047	up	1.11508e-16	2.01731	up	[T]	Signal transduction mechanisms	Molecular Function: transcription factor activity, sequence-specific DNA binding (GO:0003700);; Cellular Component: nucleus (GO:0005634);; Cellular Component: transcription factor complex (GO:0005667);; Cellular Component: cytoplasm (GO:0005737);; Molecular Function: protein dimerization activity (GO:0046983);;	K09095|0.0e+00|hsa:2034|K09095 hypoxia-inducible factor 2 alpha | (RefSeq) EPAS1, ECYT4, HIF2A, HLF, MOP2, PASD2, bHLHe73; endothelial PAS domain protein 1	Pathways in cancer (ko05200);; Renal cell carcinoma (ko05211)	[TK]	Signal transduction mechanisms;; Transcription	PAS fold	Endothelial PAS domain-containing protein 1 OS=Homo sapiens OX=9606 GN=EPAS1 PE=1 SV=3	K	Transcription	endothelial PAS domain-containing protein 1 [Homo sapiens]	molecular function: nucleic acid binding transcription factor activity (GO:0001071);; biological process: biological regulation (GO:0065007);; cellular component: cell (GO:0005623);; cellular component: organelle (GO:0043226);; cellular component: cell part (GO:0044464);; cellular component: macromolecular complex (GO:0032991);; molecular function: binding (GO:0005488)
ENSG00000116106	EPHA4	4.38753	5.04951	4.71767	0.649947	2.8987e-26	2.66815	up	1.55832e-29	2.832	up	9.05738e-28	2.7476	up	[T]	Signal transduction mechanisms	Molecular Function: ephrin receptor activity (GO:0005003);; Molecular Function: ATP binding (GO:0005524);; Cellular Component: integral component of plasma membrane (GO:0005887);;	K05105|0.0e+00|hsa:2043|K05105 Eph receptor A4 [EC:2.7.10.1] | (RefSeq) EPHA4, EK8, HEK8, SEK, TYRO1; EPH receptor A4	Axon guidance (ko04360)	[T]	Signal transduction mechanisms	Protein tyrosine and serine/threonine kinase	Ephrin type-A receptor 4 OS=Homo sapiens OX=9606 GN=EPHA4 PE=1 SV=1	T	Signal transduction mechanisms	ephrin type-A receptor 4 isoform a precursor [Homo sapiens]	molecular function: catalytic activity (GO:0003824);; molecular function: signal transducer activity (GO:0004871);; molecular function: molecular transducer activity (GO:0060089);; biological process: metabolic process (GO:0008152);; biological process: cellular process (GO:0009987);; biological process: signaling (GO:0023052);; biological process: single-organism process (GO:0044699);; biologica…
ENSG00000116183	PAPPA2	0.58917	0.712948	0.597744	0.01662	1.48592e-28	4.96556	up	4.12322e-33	5.23685	up	2.34158e-29	4.9986	up	--	--	Molecular Function: metallopeptidase activity (GO:0008237);; Molecular Function: zinc ion binding (GO:0008270);;	K08647|0.0e+00|hsa:60676|K08647 pappalysin-2 [EC:3.4.24.-] | (RefSeq) PAPPA2, PAPP-A2, PAPP-E, PAPPE, PLAC3; pappalysin 2	--	--	--	Concanavalin A-like lectin/glucanases superfamily	Pappalysin-2 OS=Homo sapiens OX=9606 GN=PAPPA2 PE=1 SV=4	O	Posttranslational modification, protein turnover, chaperones	pappalysin-2 isoform 1 precursor [Homo sapiens]	molecular function: catalytic activity (GO:0003824);; biological process: metabolic process (GO:0008152);; molecular function: binding (GO:0005488)
ENSG00000116285	ERRFI1	397.903	446.361	338.534	109.256	4.91726e-17	1.8371	up	1.14625e-19	1.99211	up	1.73512e-13	1.61045	up	--	--	Cellular Component: cytosol (GO:0005829);; Biological Process: negative regulation of epidermal growth factor-activated receptor activity (GO:0007175);; Molecular Function: SH3 domain binding (GO:0017124);; Molecular Function: kinase binding (GO:0019900);; Cellular Component: extrinsic component of cytoplasmic side of plasma membrane (GO:0031234);; Molecular Function: small GTPase binding (GO:003…	K08886|4.9e-40|sgh:107571661|K08886 activated CDC42 kinase 1 [EC:2.7.10.2 2.7.11.1] | (RefSeq) activated CDC42 kinase 1-like isoform X1	--	--	--	EGFR receptor inhibitor Mig-6	ERBB receptor feedback inhibitor 1 OS=Homo sapiens OX=9606 GN=ERRFI1 PE=1 SV=1	O	Posttranslational modification, protein turnover, chaperones	ERBB receptor feedback inhibitor 1 [Homo sapiens]	cellular component: cell (GO:0005623);; cellular component: cell part (GO:0044464);; biological process: biological regulation (GO:0065007);; molecular function: binding (GO:0005488);; cellular component: membrane (GO:0016020);; cellular component: membrane part (GO:0044425);; biological process: cellular process (GO:0009987);; biological process: response to stimulus (GO:0050896);; biological pr…
ENSG00000116299	KIAA1324	0.325982	0.5303	0.359434	0.037743	7.62747e-06	2.90468	up	4.64131e-10	3.54494	up	1.55632e-06	3.0369	up	--	--	Cellular Component: integral component of membrane (GO:0016021);;	K01875|5.9e-38|egz:104132702|K01875 seryl-tRNA synthetase [EC:6.1.1.11] | (RefSeq) serine--tRNA ligase, cytoplasmic-like	Aminoacyl-tRNA biosynthesis (ko00970)	[T]	Signal transduction mechanisms	Putative ephrin-receptor like	Endosome/lysosome-associated apoptosis and autophagy regulator 1 OS=Homo sapiens OX=9606 GN=ELAPOR1 PE=1 SV=2	S	Function unknown	endosome/lysosome-associated apoptosis and autophagy regulator 1 isoform 1 [Homo sapiens]	cellular component: membrane (GO:0016020);; cellular component: membrane part (GO:0044425)
ENSG00000116584	ARHGEF2	264.814	287.439	282.896	34.1004	1.37143e-38	2.93132	up	4.26683e-41	3.03982	up	3.26889e-41	3.04626	up	--	--	Molecular Function: guanyl-nucleotide exchange factor activity (GO:0005085);; Biological Process: intracellular signal transduction (GO:0035556);; Molecular Function: metal ion binding (GO:0046872);;	K12791|0.0e+00|rro:104666104|K12791 Rho guanine nucleotide exchange factor 2 | (RefSeq) ARHGEF2; rho guanine nucleotide exchange factor 2 isoform X4	Tight junction (ko04530);; Fluid shear stress and atherosclerosis (ko05418)	[T]	Signal transduction mechanisms	PH domain	Rho guanine nucleotide exchange factor 2 OS=Homo sapiens OX=9606 GN=ARHGEF2 PE=1 SV=4	T	Signal transduction mechanisms	rho guanine nucleotide exchange factor 2 isoform X3 [Homo sapiens]	molecular function: molecular function regulator (GO:0098772);; biological process: biological regulation (GO:0065007);; biological process: cellular process (GO:0009987);; biological process: signaling (GO:0023052);; biological process: single-organism process (GO:0044699);; biological process: response to stimulus (GO:0050896);; molecular function: binding (GO:0005488)
ENSG00000116717	GADD45A	296.828	324.652	286.93	25.9047	2.39638e-49	3.4046	up	8.07067e-51	3.46351	up	2.1971e-47	3.32585	up	--	--	Cellular Component: nucleus (GO:0005634);; Biological Process: regulation of cell cycle (GO:0051726);;	K04402|6.0e-89|csab:103224652|K04402 growth arrest and DNA-damage-inducible protein | (RefSeq) GADD45A; growth arrest and DNA damage inducible alpha	MAPK signaling pathway (ko04010);; NF-kappa B signaling pathway (ko04064);; FoxO signaling pathway (ko04068);; Cell cycle (ko04110);; p53 signaling pathway (ko04115);; Apoptosis (ko04210);; Cellular senescence (ko04218);; Epstein-Barr virus infection (ko05169);; Pathways in cancer (ko05200);; Transcriptional misregulation in cancer (ko05202);; Colorectal cancer (ko05210);; Pancreatic cancer (ko05…	--	--	Ribosomal protein L7Ae/L30e/S12e/Gadd45 family	Growth arrest and DNA damage-inducible protein GADD45 alpha OS=Homo sapiens OX=9606 GN=GADD45A PE=1 SV=1	L	Replication, recombination and repair	growth arrest and DNA damage-inducible protein GADD45 alpha isoform 1 [Homo sapiens]	cellular component: cell (GO:0005623);; cellular component: organelle (GO:0043226);; cellular component: cell part (GO:0044464);; biological process: biological regulation (GO:0065007)
ENSG00000116761	CTH	23.033	25.2925	22.6213	2.74307	1.82392e-34	3.02443	up	8.85339e-37	3.1311	up	8.31336e-34	2.99186	up	[E]	Amino acid transport and metabolism	Biological Process: sulfur amino acid metabolic process (GO:0000096);; Biological Process: sulfur amino acid biosynthetic process (GO:0000097);; Biological Process: sulfur amino acid catabolic process (GO:0000098);; Biological Process: regulation of cell growth (GO:0001558);; Molecular Function: molecular_function (GO:0003674);; Molecular Function: catalytic activity (GO:0003824);; Molecular Func…	K01758|3.9e-213|hsa:1491|K01758 cystathionine gamma-lyase [EC:4.4.1.1] | (RefSeq) CTH; cystathionine gamma-lyase	Glycine, serine and threonine metabolism (ko00260);; Cysteine and methionine metabolism (ko00270);; Selenocompound metabolism (ko00450);; Biosynthesis of amino acids (ko01230)	[E]	Amino acid transport and metabolism	Cys/Met metabolism PLP-dependent enzyme	Cystathionine gamma-lyase OS=Homo sapiens OX=9606 GN=CTH PE=1 SV=3	E	Amino acid transport and metabolism	cystathionine gamma-lyase isoform 3 [Homo sapiens]	biological process: metabolic process (GO:0008152);; biological process: cellular process (GO:0009987);; biological process: single-organism process (GO:0044699);; biological process: biological regulation (GO:0065007);; molecular function: catalytic activity (GO:0003824);; molecular function: binding (GO:0005488);; cellular component: cell (GO:0005623);; cellular component: cell part (GO:0044464…
ENSG00000117016	RIMS3	1.00861	0.803725	1.01154	0.086987	2.53659e-23	3.39726	up	1.39271e-18	3.06637	up	2.68644e-23	3.41247	up	--	--	Biological Process: intracellular protein transport (GO:0006886);; Cellular Component: membrane (GO:0016020);; Molecular Function: Rab GTPase binding (GO:0017137);; Biological Process: regulation of exocytosis (GO:0017157);; Molecular Function: metal ion binding (GO:0046872);; Cellular Component: presynaptic active zone (GO:0048786);; Biological Process: calcium ion-regulated exocytosis of neurot…	K15298|1.0e-158|csab:103225025|K15298 regulating synaptic membrane exocytosis protein 3 | (RefSeq) RIMS3; regulating synaptic membrane exocytosis 3	--	[U]	Intracellular trafficking, secretion, and vesicular transport	C2 domain	Regulating synaptic membrane exocytosis protein 3 OS=Homo sapiens OX=9606 GN=RIMS3 PE=1 SV=1	S	Function unknown	PREDICTED: regulating synaptic membrane exocytosis protein 3 [Saimiri boliviensis boliviensis]	biological process: localization (GO:0051179);; cellular component: membrane (GO:0016020);; molecular function: binding (GO:0005488);; biological process: biological regulation (GO:0065007);; cellular component: cell (GO:0005623);; cellular component: synapse part (GO:0044456);; cellular component: cell part (GO:0044464);; cellular component: synapse (GO:0045202);; biological process: cellular pr…
ENSG00000117114	ADGRL2	0.528752	0.493755	0.347608	0.081648	7.49126e-11	2.55142	up	4.87413e-09	2.33554	up	3.69487e-06	1.95799	up	--	--	Molecular Function: G-protein coupled receptor activity (GO:0004930);; Biological Process: G-protein coupled receptor signaling pathway (GO:0007186);; Cellular Component: membrane (GO:0016020);; Cellular Component: integral component of membrane (GO:0016021);; Molecular Function: carbohydrate binding (GO:0030246);;	K04593|0.0e+00|rbb:108535593|K04593 adhesion G protein-coupled receptor L2 | (RefSeq) ADGRL2; adhesion G protein-coupled receptor L2	--	[T]	Signal transduction mechanisms	Latrophilin Cytoplasmic C-terminal region	Adhesion G protein-coupled receptor L2 OS=Homo sapiens OX=9606 GN=ADGRL2 PE=1 SV=2	S	Function unknown	adhesion G protein-coupled receptor L2 isoform X3 [Homo sapiens]	molecular function: signal transducer activity (GO:0004871);; molecular function: molecular transducer activity (GO:0060089);; biological process: cellular process (GO:0009987);; biological process: signaling (GO:0023052);; biological process: single-organism process (GO:0044699);; biological process: response to stimulus (GO:0050896);; biological process: biological regulation (GO:0065007);; cel…
ENSG00000117143	UAP1	181.492	164.064	143.138	31.2864	7.88177e-28	2.43798	up	9.7872e-25	2.28042	up	1.61611e-21	2.10983	up	[G]	Carbohydrate transport and metabolism	Cellular Component: nucleoplasm (GO:0005654);; Cellular Component: cytosol (GO:0005829);; Cellular Component: plasma membrane (GO:0005886);; Molecular Function: uridylyltransferase activity (GO:0070569);;	K00972|1.9e-306|hsa:6675|K00972 UDP-N-acetylglucosamine/UDP-N-acetylgalactosamine diphosphorylase [EC:2.7.7.23 2.7.7.83] | (RefSeq) UAP1, AGX, AGX1, AGX2, SPAG2; UDP-N-acetylglucosamine pyrophosphorylase 1	Amino sugar and nucleotide sugar metabolism (ko00520)	[M]	Cell wall/membrane/envelope biogenesis	UTP--glucose-1-phosphate uridylyltransferase	UDP-N-acetylhexosamine pyrophosphorylase OS=Homo sapiens OX=9606 GN=UAP1 PE=1 SV=3	G	Carbohydrate transport and metabolism	UDP-N-acetylhexosamine pyrophosphorylase isoform b [Homo sapiens]	cellular component: cell (GO:0005623);; cellular component: organelle (GO:0043226);; cellular component: organelle part (GO:0044422);; cellular component: cell part (GO:0044464);; cellular component: membrane (GO:0016020);; molecular function: catalytic activity (GO:0003824)
ENSG00000117407	ARTN	1.97185	1.24836	0.925476	0.111856	5.67067e-14	3.55165	up	7.92024e-09	2.93429	up	1.57621e-08	2.91426	up	--	--	Cellular Component: extracellular region (GO:0005576);; Molecular Function: growth factor activity (GO:0008083);; Molecular Function: glial cell-derived neurotrophic factor receptor binding (GO:0030116);; Molecular Function: receptor tyrosine kinase binding (GO:0030971);;	K05452|2.3e-06|sanh:107653769|K05452 glial cell derived neurotrophic factor | (RefSeq) glial cell line-derived neurotrophic factor	--	--	--	Transforming growth factor beta like domain	Artemin OS=Homo sapiens OX=9606 GN=ARTN PE=1 SV=1	O	Posttranslational modification, protein turnover, chaperones	artemin isoform 3 [Homo sapiens]	cellular component: extracellular region (GO:0005576);; molecular function: binding (GO:0005488)
ENSG00000117525	F3	3.08324	3.40084	2.90027	0.843224	1.3544e-09	1.76904	up	4.86085e-11	1.89057	up	1.36165e-08	1.67588	up	--	--	Biological Process: blood coagulation (GO:0007596);; Cellular Component: integral component of membrane (GO:0016021);;	K03901|1.8e-165|hsa:2152|K03901 coagulation factor III (tissue factor) | (RefSeq) F3, CD142, TF, TFA; coagulation factor III, tissue factor	Complement and coagulation cascades (ko04610);; AGE-RAGE signaling pathway in diabetic complications (ko04933)	--	--	Tissue factor	Tissue factor OS=Homo sapiens OX=9606 GN=F3 PE=1 SV=1	A	RNA processing and modification	tissue factor isoform 1 precursor [Homo sapiens]	biological process: multicellular organismal process (GO:0032501);; biological process: single-organism process (GO:0044699);; biological process: biological regulation (GO:0065007);; cellular component: membrane (GO:0016020);; cellular component: membrane part (GO:0044425)
ENSG00000118094	TREH	2.04895	2.1597	2.20205	0.089468	5.30556e-26	4.3764	up	2.17276e-27	4.44968	up	2.40382e-27	4.49194	up	[G]	Carbohydrate transport and metabolism	Molecular Function: alpha,alpha-trehalase activity (GO:0004555);; Biological Process: trehalose metabolic process (GO:0005991);;	K01194|0.0e+00|hsa:11181|K01194 alpha,alpha-trehalase [EC:3.2.1.28] | (RefSeq) TREH, TRE, TREA, TREHD; trehalase	Starch and sucrose metabolism (ko00500)	[G]	Carbohydrate transport and metabolism	Trehalase	Trehalase OS=Homo sapiens OX=9606 GN=TREH PE=1 SV=2	G	Carbohydrate transport and metabolism	trehalase isoform 1 precursor [Homo sapiens]	molecular function: catalytic activity (GO:0003824);; biological process: metabolic process (GO:0008152);; biological process: cellular process (GO:0009987);; biological process: single-organism process (GO:0044699)
ENSG00000118263	KLF7	23.3786	22.9074	20.6057	2.67608	2.47174e-39	3.03556	up	4.98264e-39	3.01798	up	1.01512e-35	2.87198	up	--	--	Molecular Function: DNA binding (GO:0003677);; Molecular Function: transcription factor activity, sequence-specific DNA binding (GO:0003700);; Biological Process: axon guidance (GO:0007411);; Biological Process: positive regulation of transcription, DNA-templated (GO:0045893);; Biological Process: dendrite morphogenesis (GO:0048813);;	K09207|2.7e-140|csab:103217714|K09207 krueppel-like factor 6/7 | (RefSeq) KLF7; Kruppel like factor 7	--	[R]	General function prediction only	Zinc finger, C2H2 type	Krueppel-like factor 7 OS=Homo sapiens OX=9606 GN=KLF7 PE=1 SV=1	S	Function unknown	Krueppel-like factor 7 isoform 1 [Homo sapiens]	molecular function: binding (GO:0005488);; molecular function: nucleic acid binding transcription factor activity (GO:0001071);; biological process: biological regulation (GO:0065007);; biological process: cellular process (GO:0009987);; biological process: multicellular organismal process (GO:0032501);; biological process: developmental process (GO:0032502);; biological process: locomotion (GO:0…
ENSG00000118407	FILIP1	0.215718	0.257989	0.194944	0.04281	3.66345e-06	2.2334	up	1.20554e-07	2.47813	up	1.87901e-05	2.09009	up	--	--	Cellular Component: cellular_component (GO:0005575);; Cellular Component: intracellular (GO:0005622);; Cellular Component: cell (GO:0005623);; Cellular Component: nucleus (GO:0005634);; Cellular Component: nucleolus (GO:0005730);; Cellular Component: cytoskeleton (GO:0005856);; Cellular Component: plasma membrane (GO:0005886);; Cellular Component: actin cytoskeleton (GO:0015629);; Cellular Compon…	K06835|9.1e-22|ncc:104964489|K06835 disintegrin and metalloproteinase domain-containing protein 12 [EC:3.4.24.-] | (RefSeq) disintegrin and metalloproteinase domain-containing protein 12-like	--	--	--	Cortactin-binding protein-2	Filamin-A-interacting protein 1 OS=Homo sapiens OX=9606 GN=FILIP1 PE=1 SV=1	Z	Cytoskeleton	filamin-A-interacting protein 1 isoform 3 [Homo sapiens]	cellular component: cell (GO:0005623);; cellular component: cell part (GO:0044464);; cellular component: organelle (GO:0043226);; cellular component: organelle part (GO:0044422);; cellular component: membrane (GO:0016020);; cellular component: membrane-enclosed lumen (GO:0031974)
ENSG00000118523	CTGF	41.843	53.0294	45.5005	8.12215	1.46716e-23	2.28065	up	3.18921e-30	2.6192	up	4.34067e-26	2.41377	up	--	--	Molecular Function: insulin-like growth factor binding (GO:0005520);; Cellular Component: extracellular region (GO:0005576);;	K06827|3.9e-215|hsa:1490|K06827 connective tissue growth factor | (RefSeq) CCN2, CTGF, HCS24, IGFBP8, NOV2; cellular communication network factor 2	Apelin signaling pathway (ko04371);; Hippo signaling pathway (ko04390)	--	--	CCN3 Nov like TSP1 domain	CCN family member 2 OS=Homo sapiens OX=9606 GN=CCN2 PE=1 SV=2	S	Function unknown	CCN family member 2 precursor [Homo sapiens]	molecular function: binding (GO:0005488);; cellular component: extracellular region (GO:0005576)
ENSG00000118985	ELL2	11.6171	11.8301	10.2058	1.47077	1.36998e-35	2.98075	up	2.64126e-36	3.00998	up	1.89825e-32	2.83077	up	--	--	Molecular Function: translation elongation factor activity (GO:0003746);; Biological Process: transcription elongation from RNA polymerase II promoter (GO:0006368);; Cellular Component: transcription elongation factor complex (GO:0008023);;	K15183|0.0e+00|hsa:22936|K15183 RNA polymerase II elongation factor ELL | (RefSeq) ELL2, MRCCAT1; elongation factor for RNA polymerase II 2	--	[K]	Transcription	RNA polymerase II elongation factor ELL	RNA polymerase II elongation factor ELL2 OS=Homo sapiens OX=9606 GN=ELL2 PE=1 SV=2	K	Transcription	RNA polymerase II elongation factor ELL2 [Homo sapiens]	molecular function: binding (GO:0005488);; biological process: metabolic process (GO:0008152);; biological process: cellular process (GO:0009987);; cellular component: cell (GO:0005623);; cellular component: membrane-enclosed lumen (GO:0031974);; cellular component: macromolecular complex (GO:0032991);; cellular component: organelle (GO:0043226);; cellular component: organelle part (GO:0044422);;…
ENSG00000119004	CYP20A1	6.52196	6.77803	6.08111	1.74126	3.01944e-12	1.82546	up	3.2626e-13	1.89772	up	7.69748e-12	1.79911	up	--	--	--	K07435|5.4e-13|bacu:103012933|K07435 cytochrome P450 family 20 subfamily A | (RefSeq) cytochrome P450 20A1-like	--	[QI]	Secondary metabolites biosynthesis, transport and catabolism;; Lipid transport and metabolism	--	Cytochrome P450 20A1 OS=Homo sapiens OX=9606 GN=CYP20A1 PE=1 SV=1	Q	Secondary metabolites biosynthesis, transport and catabolism	CYP20A1 isoform 8 [Pan troglodytes]	--
ENSG00000119125	GDA	30.0796	28.5512	27.1228	1.11197	6.33409e-60	4.11994	up	1.50362e-67	4.4094	up	2.34379e-57	4.01709	up	[FR]	Nucleotide transport and metabolism;; General function prediction only	Biological Process: guanine catabolic process (GO:0006147);; Molecular Function: zinc ion binding (GO:0008270);; Molecular Function: guanine deaminase activity (GO:0008892);;	K01487|5.6e-215|ggo:101132455|K01487 guanine deaminase [EC:3.5.4.3] | (RefSeq) GDA; guanine deaminase isoform X1	Purine metabolism (ko00230)	[FQ]	Nucleotide transport and metabolism;; Secondary metabolites biosynthesis, transport and catabolism	Amidohydrolase family	Guanine deaminase OS=Homo sapiens OX=9606 GN=GDA PE=1 SV=1	F	Nucleotide transport and metabolism	guanine deaminase isoform X2 [Gorilla gorilla gorilla]	biological process: metabolic process (GO:0008152);; biological process: cellular process (GO:0009987);; biological process: single-organism process (GO:0044699);; molecular function: binding (GO:0005488);; molecular function: catalytic activity (GO:0003824)
ENSG00000119457	SLC46A2	0.646313	0.857293	0.942799	0.08928	2.8088e-07	2.74226	up	1.26685e-10	3.15371	up	1.36666e-11	3.29214	up	--	--	Cellular Component: cell surface (GO:0009986);; Cellular Component: integral component of membrane (GO:0016021);; Molecular Function: transmembrane transporter activity (GO:0022857);; Biological Process: T cell homeostasis (GO:0043029);; Biological Process: regulation of T cell differentiation (GO:0045580);; Biological Process: thymus development (GO:0048538);; Biological Process: negative regula…	K14614|4.2e-260|hsa:57864|K14614 MFS transporter, PCFT/HCP family, solute carrier family 46 (thymic stromal cotransporter), member 2 | (RefSeq) SLC46A2, Ly110, TSCOT; solute carrier family 46 member 2	--	[R]	General function prediction only	Major Facilitator Superfamily	Thymic stromal cotransporter homolog OS=Homo sapiens OX=9606 GN=SLC46A2 PE=2 SV=1	U	Intracellular trafficking, secretion, and vesicular transport	thymic stromal cotransporter homolog [Homo sapiens]	cellular component: cell (GO:0005623);; cellular component: cell part (GO:0044464);; cellular component: membrane (GO:0016020);; cellular component: membrane part (GO:0044425);; molecular function: transporter activity (GO:0005215);; biological process: localization (GO:0051179);; biological process: immune system process (GO:0002376);; biological process: biological regulation (GO:0065007);; bio…
ENSG00000119681	LTBP2	1.26221	1.52598	1.30214	0.2713	2.24462e-14	2.10748	up	1.31946e-18	2.38738	up	2.65088e-15	2.17466	up	--	--	Molecular Function: calcium ion binding (GO:0005509);;	K08023|0.0e+00|hsa:4053|K08023 latent transforming growth factor beta binding protein 2/3/4 | (RefSeq) LTBP2, C14orf141, GLC3D, LTBP3, MSPKA, MSTP031, WMS3; latent transforming growth factor beta binding protein 2	--	[T]	Signal transduction mechanisms	Calcium-binding EGF domain	Latent-transforming growth factor beta-binding protein 2 OS=Homo sapiens OX=9606 GN=LTBP2 PE=1 SV=3	S	Function unknown	latent-transforming growth factor beta-binding protein 2 precursor [Homo sapiens]	molecular function: binding (GO:0005488)
ENSG00000119737	GPR75	1.90264	2.54099	2.67234	0.412644	2.29792e-09	2.10946	up	4.03134e-14	2.52841	up	4.93948e-15	2.61254	up	--	--	Molecular Function: G-protein coupled chemoattractant receptor activity (GO:0001637);; Molecular Function: peptide receptor activity (GO:0001653);; Molecular Function: molecular_function (GO:0003674);; Molecular Function: transmembrane signaling receptor activity (GO:0004888);; Molecular Function: cytokine receptor activity (GO:0004896);; Molecular Function: G-protein coupled receptor activity (G…	K08417|6.3e-305|hsa:10936|K08417 G protein-coupled receptor 75 | (RefSeq) GPR75, GPRchr2, WI31133; G protein-coupled receptor 75	--	--	--	7 transmembrane receptor (rhodopsin family)	Probable G-protein coupled receptor 75 OS=Homo sapiens OX=9606 GN=GPR75 PE=1 SV=1	U	Intracellular trafficking, secretion, and vesicular transport	probable G-protein coupled receptor 75 [Homo sapiens]	molecular function: signal transducer activity (GO:0004871);; molecular function: molecular transducer activity (GO:0060089);; biological process: cellular process (GO:0009987);; biological process: signaling (GO:0023052);; biological process: single-organism process (GO:0044699);; biological process: response to stimulus (GO:0050896);; biological process: biological regulation (GO:0065007);; cel…
ENSG00000120053	GOT1	120.503	128.833	133.272	11.1008	5.01981e-48	3.35584	up	2.40844e-50	3.44926	up	6.78414e-52	3.51352	up	[E]	Amino acid transport and metabolism	Molecular Function: L-aspartate:2-oxoglutarate aminotransferase activity (GO:0004069);; Molecular Function: phosphatidylserine decarboxylase activity (GO:0004609);; Cellular Component: nucleoplasm (GO:0005654);; Cellular Component: lysosome (GO:0005764);; Cellular Component: cytosol (GO:0005829);; Biological Process: oxaloacetate metabolic process (GO:0006107);; Biological Process: glycerol biosy…	K14454|2.6e-242|ggo:101131156|K14454 aspartate aminotransferase, cytoplasmic [EC:2.6.1.1] | (RefSeq) GOT1; aspartate aminotransferase, cytoplasmic	Arginine biosynthesis (ko00220);; Alanine, aspartate and glutamate metabolism (ko00250);; Cysteine and methionine metabolism (ko00270);; Arginine and proline metabolism (ko00330);; Tyrosine metabolism (ko00350);; Phenylalanine metabolism (ko00360);; Phenylalanine, tyrosine and tryptophan biosynthesis (ko00400);; Carbon metabolism (ko01200);; 2-Oxocarboxylic acid metabolism (ko01210);; Biosynthesi…	[E]	Amino acid transport and metabolism	Aminotransferase class I and II	Aspartate aminotransferase, cytoplasmic OS=Homo sapiens OX=9606 GN=GOT1 PE=1 SV=3	E	Amino acid transport and metabolism	aspartate aminotransferase, cytoplasmic [Homo sapiens]	molecular function: catalytic activity (GO:0003824);; cellular component: cell (GO:0005623);; cellular component: organelle (GO:0043226);; cellular component: organelle part (GO:0044422);; cellular component: cell part (GO:0044464);; biological process: metabolic process (GO:0008152);; biological process: cellular process (GO:0009987);; biological process: single-organism process (GO:0044699);; b…
ENSG00000120217	CD274	9.54965	8.57433	8.79286	0.350623	2.50071e-59	4.71615	up	8.91672e-56	4.5587	up	2.56163e-55	4.55553	up	--	--	Biological Process: regulation of cytokine production (GO:0001817);; Biological Process: negative regulation of cytokine production (GO:0001818);; Biological Process: positive regulation of cytokine production (GO:0001819);; Biological Process: immune system process (GO:0002376);; Biological Process: regulation of tolerance induction (GO:0002643);; Biological Process: positive regulation of toler…	K06745|5.5e-162|hsa:29126|K06745 programmed cell death 1 ligand 1 | (RefSeq) CD274, B7-H, B7H1, PD-L1, PDCD1L1, PDCD1LG1, PDL1, hPD-L1; CD274 molecule	Cell adhesion molecules (ko04514);; PD-L1 expression and PD-1 checkpoint pathway in cancer (ko05235)	--	--	Immunoglobulin domain	Programmed cell death 1 ligand 1 OS=Homo sapiens OX=9606 GN=CD274 PE=1 SV=1	U	Intracellular trafficking, secretion, and vesicular transport	programmed cell death 1 ligand 1 isoform a precursor [Homo sapiens]	biological process: biological regulation (GO:0065007);; biological process: immune system process (GO:0002376);; cellular component: extracellular region (GO:0005576);; cellular component: extracellular region part (GO:0044421);; cellular component: cell (GO:0005623);; cellular component: cell part (GO:0044464);; cellular component: organelle (GO:0043226);; cellular component: membrane (GO:00160…
ENSG00000120337	TNFSF18	4.43146	3.89916	3.72052	0	8.20658e-47	11.3015	up	1.331e-43	11.2145	up	2.18498e-42	11.0755	up	--	--	Biological Process: T cell proliferation involved in immune response (GO:0002309);; Cellular Component: integral component of membrane (GO:0016021);; Molecular Function: tumor necrosis factor receptor superfamily binding (GO:0032813);; Biological Process: tumor necrosis factor-mediated signaling pathway (GO:0033209);;	K05479|1.9e-113|hsa:8995|K05479 tumor necrosis factor ligand superfamily member 18 | (RefSeq) TNFSF18, AITRL, GITRL, TL6, TNLG2A, hGITRL; TNF superfamily member 18	Cytokine-cytokine receptor interaction (ko04060)	--	--	--	Tumor necrosis factor ligand superfamily member 18 OS=Homo sapiens OX=9606 GN=TNFSF18 PE=1 SV=2	T	Signal transduction mechanisms	tumor necrosis factor ligand superfamily member 18 isoform X1 [Pan troglodytes]	biological process: immune system process (GO:0002376);; biological process: cellular process (GO:0009987);; biological process: single-organism process (GO:0044699);; biological process: response to stimulus (GO:0050896);; cellular component: membrane (GO:0016020);; cellular component: membrane part (GO:0044425);; molecular function: binding (GO:0005488);; biological process: signaling (GO:00230…
ENSG00000120889	TNFRSF10B	134.695	145.859	140.129	34.2203	5.11022e-17	1.84177	up	1.93331e-19	1.9848	up	1.8434e-18	1.92941	up	--	--	Cellular Component: plasma membrane (GO:0005886);; Cellular Component: integral component of membrane (GO:0016021);; Biological Process: TRAIL-activated apoptotic signaling pathway (GO:0036462);; Molecular Function: TRAIL binding (GO:0045569);;	K04722|3.2e-246|hsa:8795|K04722 tumor necrosis factor receptor superfamily member 10A/B | (RefSeq) TNFRSF10B, CD262, DR5, KILLER, KILLER/DR5, TRAIL-R2, TRAILR2, TRICK2, TRICK2A, TRICK2B, TRICKB, ZTNFR9; TNF receptor superfamily member 10b	Cytokine-cytokine receptor interaction (ko04060);; Viral protein interaction with cytokine and cytokine receptor (ko04061);; p53 signaling pathway (ko04115);; Apoptosis (ko04210);; Necroptosis (ko04217);; Natural killer cell mediated cytotoxicity (ko04650);; Pathogenic Escherichia coli infection (ko05130);; Salmonella infection (ko05132);; Influenza A (ko05164)	--	--	TNFR/NGFR cysteine-rich region	Tumor necrosis factor receptor superfamily member 10B OS=Homo sapiens OX=9606 GN=TNFRSF10B PE=1 SV=2	S	Function unknown	tumor necrosis factor receptor superfamily member 10B isoform 1 precursor [Homo sapiens]	cellular component: cell (GO:0005623);; cellular component: membrane (GO:0016020);; cellular component: cell part (GO:0044464);; cellular component: membrane part (GO:0044425);; biological process: cellular process (GO:0009987);; biological process: signaling (GO:0023052);; biological process: single-organism process (GO:0044699);; biological process: response to stimulus (GO:0050896);; biologica…
ENSG00000121060	TRIM25	91.1717	97.8618	93.1275	20.3337	3.40548e-21	2.08445	up	4.92959e-23	2.18426	up	5.89303e-22	2.12695	up	--	--	Molecular Function: metal ion binding (GO:0046872);;	K10652|0.0e+00|hsa:7706|K10652 tripartite motif-containing protein 25 [EC:2.3.2.27] | (RefSeq) TRIM25, EFP, RNF147, Z147, ZNF147; tripartite motif containing 25	NF-kappa B signaling pathway (ko04064);; RIG-I-like receptor signaling pathway (ko04622);; Influenza A (ko05164)	[O]	Posttranslational modification, protein turnover, chaperones	SPRY domain	E3 ubiquitin/ISG15 ligase TRIM25 OS=Homo sapiens OX=9606 GN=TRIM25 PE=1 SV=2	O	Posttranslational modification, protein turnover, chaperones	E3 ubiquitin/ISG15 ligase TRIM25 [Homo sapiens]	molecular function: binding (GO:0005488)
ENSG00000121895	TMEM156	8.09365	7.63254	7.50751	0	8.06748e-63	12.0469	up	3.46752e-62	12.0899	up	8.42558e-60	11.9137	up	--	--	Cellular Component: integral component of membrane (GO:0016021);;	--	--	--	--	TMEM156 protein family	Transmembrane protein 156 OS=Homo sapiens OX=9606 GN=TMEM156 PE=2 SV=2	S	Function unknown	transmembrane protein 156 isoform 1 [Homo sapiens]	cellular component: membrane (GO:0016020);; cellular component: membrane part (GO:0044425)
ENSG00000122861	PLAU	0.65045	1.08964	0.600173	0.202282	7.09731e-05	2.19944	up	5.71679e-09	2.83767	up	0.000203877	2.07841	up	[O]	Posttranslational modification, protein turnover, chaperones	Molecular Function: serine-type endopeptidase activity (GO:0004252);; Cellular Component: extracellular region (GO:0005576);; Biological Process: plasminogen activation (GO:0031639);;	K01348|1.6e-255|nle:100581844|K01348 urokinase plasminogen activator [EC:3.4.21.73] | (RefSeq) PLAU; urokinase-type plasminogen activator	NF-kappa B signaling pathway (ko04064);; Complement and coagulation cascades (ko04610);; Transcriptional misregulation in cancer (ko05202);; Proteoglycans in cancer (ko05205);; MicroRNAs in cancer (ko05206);; Prostate cancer (ko05215)	--	--	Trypsin	Urokinase-type plasminogen activator OS=Homo sapiens OX=9606 GN=PLAU PE=1 SV=2	O	Posttranslational modification, protein turnover, chaperones	urokinase-type plasminogen activator isoform 2 [Homo sapiens]	molecular function: catalytic activity (GO:0003824);; biological process: metabolic process (GO:0008152);; cellular component: extracellular region (GO:0005576)
ENSG00000122912	SLC25A16	2.28375	3.5941	3.51309	3.35432	1.35322e-09	1.58833	up	5.99401e-11	1.69251	up	2.26696e-10	1.65869	up	--	--	Molecular Function: ATP transmembrane transporter activity (GO:0005347);; Cellular Component: mitochondrial inner membrane (GO:0005743);; Cellular Component: integral component of membrane (GO:0016021);;	K15084|3.1e-177|hsa:8034|K15084 solute carrier family 25 (mitochondrial carrier protein), member 16 | (RefSeq) SLC25A16, D10S105E, GDA, GDC, HGT.1, ML7, hML7; solute carrier family 25 member 16	--	[C]	Energy production and conversion	Mitochondrial carrier protein	Graves disease carrier protein OS=Homo sapiens OX=9606 GN=SLC25A16 PE=1 SV=3	S	Function unknown	graves disease carrier protein isoform a [Homo sapiens]	molecular function: transporter activity (GO:0005215);; biological process: single-organism process (GO:0044699);; biological process: localization (GO:0051179);; cellular component: cell (GO:0005623);; cellular component: membrane (GO:0016020);; cellular component: organelle (GO:0043226);; cellular component: organelle part (GO:0044422);; cellular component: cell part (GO:0044464);; cellular com…
ENSG00000123329	ARHGAP9	4.12699	5.70715	5.03507	0	1.22774e-54	11.6792	up	1.84902e-64	12.188	up	9.74604e-60	11.9109	up	--	--	Molecular Function: GTPase activator activity (GO:0005096);; Biological Process: signal transduction (GO:0007165);;	K20634|0.0e+00|nle:100599725|K20634 Rho GTPase-activating protein 9 | (RefSeq) ARHGAP9; rho GTPase-activating protein 9 isoform X1	--	[T]	Signal transduction mechanisms	RhoGAP domain	Rho GTPase-activating protein 9 OS=Homo sapiens OX=9606 GN=ARHGAP9 PE=1 SV=2	U	Intracellular trafficking, secretion, and vesicular transport	Rho GTPase activating protein 9, isoform CRA_a [Homo sapiens]	molecular function: molecular function regulator (GO:0098772);; biological process: biological regulation (GO:0065007);; biological process: cellular process (GO:0009987)
ENSG00000123395	ATG101	124.047	123.771	127.791	37.4956	2.03663e-13	1.62263	up	1.15808e-13	1.63947	up	5.19268e-14	1.66381	up	--	--	Biological Process: autophagy (GO:0006914);;	K19730|6.0e-121|aju:106986456|K19730 autophagy-related protein 101 | (RefSeq) ATG101; autophagy-related protein 101	Autophagy - other (ko04136);; Autophagy - animal (ko04140);; Longevity regulating pathway (ko04211);; Alzheimer disease (ko05010);; Amyotrophic lateral sclerosis (ko05014);; Huntington disease (ko05016);; Spinocerebellar ataxia (ko05017)	[S]	Function unknown	Autophagy-related protein 101	Autophagy-related protein 101 OS=Homo sapiens OX=9606 GN=ATG101 PE=1 SV=1	S	Function unknown	autophagy-related protein 101 [Homo sapiens]	biological process: metabolic process (GO:0008152);; biological process: cellular process (GO:0009987)
ENSG00000123700	KCNJ2	0.62735	0.362053	0.632574	0.093683	2.05073e-13	3.78835	up	1.86169e-10	3.41397	up	3.81121e-17	4.1227	up	--	--	Molecular Function: inward rectifier potassium channel activity (GO:0005242);; Cellular Component: integral component of membrane (GO:0016021);; Biological Process: regulation of ion transmembrane transport (GO:0034765);;	K04996|1.2e-245|csab:103243128|K04996 potassium inwardly-rectifying channel subfamily J member 2 | (RefSeq) KCNJ2; potassium voltage-gated channel subfamily J member 2	Cholinergic synapse (ko04725);; Oxytocin signaling pathway (ko04921);; Renin secretion (ko04924);; Gastric acid secretion (ko04971)	[P]	Inorganic ion transport and metabolism	Inward rectifier potassium channel C-terminal domain	Inward rectifier potassium channel 2 OS=Homo sapiens OX=9606 GN=KCNJ2 PE=1 SV=1	U	Intracellular trafficking, secretion, and vesicular transport	inward rectifier potassium channel 2 [Homo sapiens]	molecular function: transporter activity (GO:0005215);; molecular function: molecular transducer activity (GO:0060089);; biological process: cellular process (GO:0009987);; biological process: single-organism process (GO:0044699);; biological process: localization (GO:0051179);; biological process: biological regulation (GO:0065007);; cellular component: membrane (GO:0016020);; cellular component…
ENSG00000124120	TTPAL	16.43	17.9098	16.8039	4.92787	1.49353e-13	1.64928	up	2.73772e-16	1.82661	up	1.51531e-14	1.71649	up	--	--	--	K19625|1.3e-45|bpec:110174543|K19625 retinaldehyde-binding protein 1 | (RefSeq) retinaldehyde-binding protein 1-like	--	[I]	Lipid transport and metabolism	CRAL/TRIO domain	Alpha-tocopherol transfer protein-like OS=Homo sapiens OX=9606 GN=TTPAL PE=1 SV=2	S	Function unknown	alpha-tocopherol transfer protein-like isoform 1 [Homo sapiens]	--
ENSG00000124145	SDC4	109.137	121.685	111.975	32.3952	3.26713e-14	1.66821	up	1.26167e-16	1.82217	up	5.92474e-15	1.71767	up	--	--	Molecular Function: transmembrane receptor protein tyrosine kinase activity (GO:0004714);; Molecular Function: ATP binding (GO:0005524);; Biological Process: transmembrane receptor protein tyrosine kinase signaling pathway (GO:0007169);; Cellular Component: integral component of membrane (GO:0016021);;	K16338|4.6e-104|hsa:6385|K16338 syndecan 4 | (RefSeq) SDC4, SYND4; syndecan 4	ECM-receptor interaction (ko04512);; Cell adhesion molecules (ko04514);; Proteoglycans in cancer (ko05205);; Fluid shear stress and atherosclerosis (ko05418)	--	--	Syndecan domain	Syndecan-4 OS=Homo sapiens OX=9606 GN=SDC4 PE=1 SV=2	U	Intracellular trafficking, secretion, and vesicular transport	syndecan-4 precursor [Homo sapiens]	molecular function: catalytic activity (GO:0003824);; molecular function: signal transducer activity (GO:0004871);; molecular function: molecular transducer activity (GO:0060089);; biological process: metabolic process (GO:0008152);; biological process: cellular process (GO:0009987);; biological process: signaling (GO:0023052);; biological process: single-organism process (GO:0044699);; biologica…
ENSG00000124160	NCOA5	13.8164	14.6942	14.6825	2.84221	9.46429e-23	2.32772	up	1.66892e-24	2.41893	up	1.75851e-24	2.42244	up	--	--	Molecular Function: molecular_function (GO:0003674);; Molecular Function: chromatin binding (GO:0003682);; Molecular Function: binding (GO:0005488);; Cellular Component: cellular_component (GO:0005575);; Cellular Component: intracellular (GO:0005622);; Cellular Component: cell (GO:0005623);; Cellular Component: nucleus (GO:0005634);; Cellular Component: cytoskeleton (GO:0005856);; Biological Proc…	K19756|2.2e-21|hro:HELRODRAFT_193795|K19756 radial spoke head protein 4/6 | (RefSeq) hypothetical protein	--	[YU]	Nuclear structure;; Intracellular trafficking, secretion, and vesicular transport	--	Nuclear receptor coactivator 5 OS=Homo sapiens OX=9606 GN=NCOA5 PE=1 SV=2	U	Intracellular trafficking, secretion, and vesicular transport	nuclear receptor coactivator CIA, partial [Homo sapiens]	molecular function: binding (GO:0005488);; cellular component: cell (GO:0005623);; cellular component: cell part (GO:0044464);; cellular component: organelle (GO:0043226);; biological process: biological regulation (GO:0065007)
ENSG00000124713	GNMT	1.60897	1.2568	1.38444	0.230921	1.83581e-07	2.6661	up	1.4698e-05	2.32166	up	2.19118e-06	2.4759	up	[I]	Lipid transport and metabolism	Cellular Component: cytosol (GO:0005829);; Biological Process: glycogen metabolic process (GO:0005977);; Biological Process: regulation of gluconeogenesis (GO:0006111);; Biological Process: methionine metabolic process (GO:0006555);; Biological Process: one-carbon metabolic process (GO:0006730);; Molecular Function: glycine binding (GO:0016594);; Molecular Function: glycine N-methyltransferase ac…	K00552|5.7e-175|ggo:101143848|K00552 glycine N-methyltransferase [EC:2.1.1.20] | (RefSeq) GNMT; glycine N-methyltransferase	Glycine, serine and threonine metabolism (ko00260)	--	--	Methyltransferase domain	Glycine N-methyltransferase OS=Homo sapiens OX=9606 GN=GNMT PE=1 SV=3	S	Function unknown	glycine N-methyltransferase isoform 1 [Homo sapiens]	cellular component: cell (GO:0005623);; cellular component: cell part (GO:0044464);; biological process: metabolic process (GO:0008152);; biological process: cellular process (GO:0009987);; biological process: single-organism process (GO:0044699);; biological process: biological regulation (GO:0065007);; molecular function: binding (GO:0005488);; molecular function: catalytic activity (GO:0003824…
ENSG00000124762	CDKN1A	248.586	252.378	274.485	69.6201	4.27771e-15	1.71979	up	2.65819e-15	1.73303	up	1.77009e-17	1.86896	up	--	--	Cellular Component: cyclin-dependent protein kinase holoenzyme complex (GO:0000307);; Molecular Function: cyclin-dependent protein serine/threonine kinase inhibitor activity (GO:0004861);; Cellular Component: nucleoplasm (GO:0005654);; Cellular Component: cytosol (GO:0005829);; Biological Process: protein import into nucleus (GO:0006606);; Biological Process: DNA damage response, signal transduct…	K06625|4.0e-93|ggo:101126640|K06625 cyclin-dependent kinase inhibitor 1A | (RefSeq) CDKN1A; cyclin-dependent kinase inhibitor 1 isoform X1	Endocrine resistance (ko01522);; Platinum drug resistance (ko01524);; ErbB signaling pathway (ko04012);; HIF-1 signaling pathway (ko04066);; FoxO signaling pathway (ko04068);; Cell cycle (ko04110);; p53 signaling pathway (ko04115);; PI3K-Akt signaling pathway (ko04151);; Cellular senescence (ko04218);; JAK-STAT signaling pathway (ko04630);; Oxytocin signaling pathway (ko04921);; Parathyroid hormo…	[T]	Signal transduction mechanisms	Cyclin-dependent kinase inhibitor	Cyclin-dependent kinase inhibitor 1 OS=Homo sapiens OX=9606 GN=CDKN1A PE=1 SV=3	T	Signal transduction mechanisms	cyclin-dependent kinase, partial [Homo sapiens]	cellular component: cell (GO:0005623);; cellular component: macromolecular complex (GO:0032991);; cellular component: cell part (GO:0044464);; molecular function: molecular function regulator (GO:0098772);; biological process: biological regulation (GO:0065007);; cellular component: organelle (GO:0043226);; cellular component: organelle part (GO:0044422);; biological process: single-organism proc…
ENSG00000125089	SH3TC1	16.1501	17.8461	18.1171	3.11004	5.13098e-28	2.59297	up	1.83717e-31	2.75786	up	1.43436e-29	2.67121	up	--	--	--	K24313|7.4e-26|hsa:54436|K24313 SH3 domain and tetratricopeptide repeat-containing protein | (RefSeq) SH3TC1; SH3 domain and tetratricopeptide repeats 1	--	--	--	--	SH3 domain and tetratricopeptide repeat-containing protein 1 OS=Homo sapiens OX=9606 GN=SH3TC1 PE=1 SV=3	S	Function unknown	SH3TC1 isoform 3 [Pan troglodytes]	--
ENSG00000125347	IRF1	12.0757	15.4827	10.5254	1.33744	1.09541e-38	3.27808	up	1.25009e-44	3.53325	up	1.08571e-34	3.08348	up	--	--	Molecular Function: transcription factor activity, sequence-specific DNA binding (GO:0003700);; Cellular Component: nucleus (GO:0005634);; Cellular Component: cytoplasm (GO:0005737);; Biological Process: apoptotic process (GO:0006915);; Biological Process: negative regulation of cell proliferation (GO:0008285);; Biological Process: positive regulation of type I interferon production (GO:0032481);…	K09444|7.7e-189|hsa:3659|K09444 interferon regulatory factor 1 | (RefSeq) IRF1, IRF-1, MAR; interferon regulatory factor 1	C-type lectin receptor signaling pathway (ko04625);; TNF signaling pathway (ko04668);; Prolactin signaling pathway (ko04917);; Pertussis (ko05133);; Human papillomavirus infection (ko05165)	--	--	Interferon regulatory factor transcription factor	Interferon regulatory factor 1 OS=Homo sapiens OX=9606 GN=IRF1 PE=1 SV=2	K	Transcription	interferon regulatory factor 1 isoform 1 [Homo sapiens]	molecular function: nucleic acid binding transcription factor activity (GO:0001071);; biological process: biological regulation (GO:0065007);; cellular component: cell (GO:0005623);; cellular component: organelle (GO:0043226);; cellular component: cell part (GO:0044464);; biological process: cellular process (GO:0009987);; biological process: single-organism process (GO:0044699);; biological proc…
ENSG00000125398	SOX9	0.342757	0.5526	0.530124	0.092293	0.000430983	1.79219	up	3.2337e-08	2.47638	up	1.63724e-07	2.432	up	--	--	Molecular Function: RNA polymerase II transcription factor activity, sequence-specific DNA binding (GO:0000981);; Molecular Function: DNA binding (GO:0003677);; Cellular Component: nucleus (GO:0005634);;	K18435|7.1e-282|hsa:6662|K18435 transcription factor SOX9 (SOX group E) | (RefSeq) SOX9, CMD1, CMPD1, SRA1, SRXX2, SRXY10; SRY-box transcription factor 9	cAMP signaling pathway (ko04024)	[K]	Transcription	HMG (high mobility group) box	Transcription factor SOX-9 OS=Homo sapiens OX=9606 GN=SOX9 PE=1 SV=1	B	Chromatin structure and dynamics	transcription factor SOX-9 [Homo sapiens]	molecular function: nucleic acid binding transcription factor activity (GO:0001071);; biological process: biological regulation (GO:0065007);; molecular function: binding (GO:0005488);; cellular component: cell (GO:0005623);; cellular component: organelle (GO:0043226);; cellular component: cell part (GO:0044464)
ENSG00000125551	PLGLB2	1.5926	1.37241	1.11577	0	3.66018e-12	8.59341	up	1.72466e-10	8.53887	up	1.24773e-10	8.3687	up	--	--	Molecular Function: receptor binding (GO:0005102);; Molecular Function: protein domain specific binding (GO:0019904);;	K01315|1.1e-45|pps:100982214|K01315 plasminogen [EC:3.4.21.7] | (RefSeq) PLG; plasminogen	Neuroactive ligand-receptor interaction (ko04080);; Complement and coagulation cascades (ko04610);; Staphylococcus aureus infection (ko05150);; Influenza A (ko05164)	--	--	PAN domain	Plasminogen-like protein B OS=Homo sapiens OX=9606 GN=PLGLB1 PE=3 SV=1	O	Posttranslational modification, protein turnover, chaperones	plasminogen-like protein B precursor [Homo sapiens]	molecular function: binding (GO:0005488)
ENSG00000125826	RBCK1	199.496	198.884	204.186	36.005	6.53612e-24	2.23725	up	1.1788e-24	2.2756	up	3.78083e-25	2.3021	up	--	--	Molecular Function: metal ion binding (GO:0046872);;	K10630|6.0e-305|hsa:10616|K10630 RanBP-type and C3HC4-type zinc finger-containing protein 1 [EC:2.3.2.31] | (RefSeq) RBCK1, C20orf18, HOIL-1, HOIL1, PBMEI, PGBM1, RBCK2, RNF54, UBCE7IP3, XAP3, XAP4, ZRANB4; RANBP2-type and C3HC4-type zinc finger containing 1	Necroptosis (ko04217);; NOD-like receptor signaling pathway (ko04621);; Shigellosis (ko05131)	[O]	Posttranslational modification, protein turnover, chaperones	RING-type zinc-finger	RanBP-type and C3HC4-type zinc finger-containing protein 1 OS=Homo sapiens OX=9606 GN=RBCK1 PE=1 SV=2	O	Posttranslational modification, protein turnover, chaperones	ranBP-type and C3HC4-type zinc finger-containing protein 1 isoform 2 [Homo sapiens]	molecular function: binding (GO:0005488)
ENSG00000125845	BMP2	4.943	4.70851	4.56689	0.719584	6.52902e-24	2.68804	up	7.89153e-23	2.61447	up	3.34481e-22	2.58634	up	--	--	Biological Process: negative regulation of transcription from RNA polymerase II promoter (GO:0000122);; Biological Process: osteoblast differentiation (GO:0001649);; Biological Process: branching involved in ureteric bud morphogenesis (GO:0001658);; Biological Process: response to hypoxia (GO:0001666);; Biological Process: in utero embryonic development (GO:0001701);; Biological Process: atrioven…	K21283|3.4e-231|hsa:650|K21283 bone morphogenetic protein 2 | (RefSeq) BMP2, BDA2, BMP2A, SSFSC; bone morphogenetic protein 2	Cytokine-cytokine receptor interaction (ko04060);; TGF-beta signaling pathway (ko04350);; Hippo signaling pathway (ko04390);; Pathways in cancer (ko05200);; Basal cell carcinoma (ko05217)	[T]	Signal transduction mechanisms	TGF-beta propeptide	Bone morphogenetic protein 2 OS=Homo sapiens OX=9606 GN=BMP2 PE=1 SV=1	O	Posttranslational modification, protein turnover, chaperones	bone morphogenetic protein 2 preproprotein [Homo sapiens]	biological process: biological regulation (GO:0065007);; biological process: cellular process (GO:0009987);; biological process: developmental process (GO:0032502);; biological process: single-organism process (GO:0044699);; biological process: multicellular organismal process (GO:0032501);; biological process: response to stimulus (GO:0050896);; molecular function: catalytic activity (GO:0003824…
ENSG00000126231	PROZ	0.963152	1.49598	1.91619	0.083498	4.16732e-08	3.31022	up	3.03394e-13	3.92575	up	5.43227e-17	4.2951	up	--	--	Molecular Function: serine-type endopeptidase activity (GO:0004252);; Molecular Function: calcium ion binding (GO:0005509);; Cellular Component: extracellular region (GO:0005576);; Biological Process: blood coagulation (GO:0007596);;	K01314|9.7e-59|pki:111843253|K01314 coagulation factor X [EC:3.4.21.6] | (RefSeq) coagulation factor X-like isoform X1	--	[E]	Amino acid transport and metabolism	Trypsin	Vitamin K-dependent protein Z OS=Homo sapiens OX=9606 GN=PROZ PE=1 SV=2	O	Posttranslational modification, protein turnover, chaperones	vitamin K-dependent protein Z isoform X1 [Homo sapiens]	molecular function: catalytic activity (GO:0003824);; biological process: metabolic process (GO:0008152);; molecular function: binding (GO:0005488);; cellular component: extracellular region (GO:0005576);; biological process: multicellular organismal process (GO:0032501);; biological process: single-organism process (GO:0044699);; biological process: biological regulation (GO:0065007)
ENSG00000126860	EVI2A	3.34065	1.77038	2.0272	0.518519	3.43547e-15	2.56034	up	3.22707e-06	1.64454	up	7.26706e-08	1.86015	up	--	--	Cellular Component: integral component of membrane (GO:0016021);;	K16854|3.8e-21|fch:102054277|K16854 ecotropic viral integration site 2B protein | (RefSeq) EVI2A; protein EVI2A isoform X1	--	--	--	Ectropic viral integration site 2A protein (EVI2A)	Protein EVI2A OS=Homo sapiens OX=9606 GN=EVI2A PE=1 SV=2	S	Function unknown	protein EVI2A isoform 1 [Homo sapiens]	cellular component: membrane (GO:0016020);; cellular component: membrane part (GO:0044425)
ENSG00000126895	AVPR2	2.83431	5.17737	5.34092	0.286832	2.01635e-16	3.15101	up	6.51616e-27	3.86439	up	2.61695e-30	4.08573	up	--	--	Molecular Function: vasopressin receptor activity (GO:0005000);; Cellular Component: integral component of membrane (GO:0016021);;	K04228|2.4e-210|ggo:101128967|K04228 arginine vasopressin receptor 2 | (RefSeq) AVPR2; vasopressin V2 receptor	Phospholipase D signaling pathway (ko04072);; Neuroactive ligand-receptor interaction (ko04080);; Vasopressin-regulated water reabsorption (ko04962)	[R]	General function prediction only	7 transmembrane receptor (rhodopsin family)	Vasopressin V2 receptor OS=Homo sapiens OX=9606 GN=AVPR2 PE=1 SV=1	U	Intracellular trafficking, secretion, and vesicular transport	vasopressin V2 receptor isoform 1 [Homo sapiens]	molecular function: signal transducer activity (GO:0004871);; molecular function: molecular transducer activity (GO:0060089);; biological process: cellular process (GO:0009987);; biological process: signaling (GO:0023052);; biological process: single-organism process (GO:0044699);; biological process: response to stimulus (GO:0050896);; biological process: biological regulation (GO:0065007);; cel…
ENSG00000126903	SLC10A3	18.6124	20.5292	21.172	5.47986	5.21203e-13	1.67833	up	3.65338e-14	1.75663	up	2.14865e-14	1.77724	up	[R]	General function prediction only	Cellular Component: integral component of membrane (GO:0016021);; Biological Process: transmembrane transport (GO:0055085);;	K14343|2.7e-259|hsa:8273|K14343 solute carrier family 10 (sodium/bile acid cotransporter), member 3/5 | (RefSeq) SLC10A3, DXS253E, P3; solute carrier family 10 member 3	--	[P]	Inorganic ion transport and metabolism	Sodium Bile acid symporter family	P3 protein OS=Homo sapiens OX=9606 GN=SLC10A3 PE=2 SV=1	S	Function unknown	P3 protein isoform X4 [Homo sapiens]	cellular component: membrane (GO:0016020);; cellular component: membrane part (GO:0044425);; biological process: localization (GO:0051179)
ENSG00000127329	PTPRB	0.411964	0.412231	0.345308	0	2.18483e-30	10.3778	up	1.66958e-31	10.529	up	9.08883e-29	10.2636	up	[T]	Signal transduction mechanisms	Molecular Function: protein tyrosine phosphatase activity (GO:0004725);; Cellular Component: integral component of membrane (GO:0016021);;	K05694|0.0e+00|pps:100976298|K05694 receptor-type tyrosine-protein phosphatase beta [EC:3.1.3.48] | (RefSeq) PTPRB; protein tyrosine phosphatase, receptor type B	Adherens junction (ko04520)	[T]	Signal transduction mechanisms	Fibronectin type III domain	Receptor-type tyrosine-protein phosphatase beta OS=Homo sapiens OX=9606 GN=PTPRB PE=1 SV=3	T	Signal transduction mechanisms	receptor-type tyrosine-protein phosphatase beta isoform a [Homo sapiens]	molecular function: catalytic activity (GO:0003824);; biological process: metabolic process (GO:0008152);; biological process: cellular process (GO:0009987);; cellular component: membrane (GO:0016020);; cellular component: membrane part (GO:0044425)
ENSG00000127366	TAS2R5	3.08207	1.84954	3.06759	0.39541	2.64124e-12	2.78876	up	1.11989e-06	2.06088	up	1.59564e-12	2.79465	up	--	--	Molecular Function: G-protein coupled receptor activity (GO:0004930);; Cellular Component: integral component of membrane (GO:0016021);; Biological Process: sensory perception of taste (GO:0050909);;	K08474|6.9e-168|hsa:54429|K08474 taste receptor type 2 | (RefSeq) TAS2R5, T2R5; taste 2 receptor member 5	Taste transduction (ko04742)	--	--	Taste receptor protein (TAS2R)	Taste receptor type 2 member 5 OS=Homo sapiens OX=9606 GN=TAS2R5 PE=1 SV=1	U	Intracellular trafficking, secretion, and vesicular transport	taste receptor type 2 member 5 [Homo sapiens]	molecular function: signal transducer activity (GO:0004871);; molecular function: molecular transducer activity (GO:0060089);; biological process: cellular process (GO:0009987);; biological process: signaling (GO:0023052);; biological process: single-organism process (GO:0044699);; biological process: response to stimulus (GO:0050896);; biological process: biological regulation (GO:0065007);; cel…
ENSG00000128052	KDR	1.24847	1.42188	1.27401	0.301837	2.35554e-11	1.9549	up	1.1656e-13	2.13907	up	7.74458e-12	1.99795	up	[T]	Signal transduction mechanisms	Molecular Function: vascular endothelial growth factor-activated receptor activity (GO:0005021);; Molecular Function: ATP binding (GO:0005524);; Cellular Component: integral component of membrane (GO:0016021);; Molecular Function: growth factor binding (GO:0019838);; Biological Process: vascular endothelial growth factor receptor signaling pathway (GO:0048010);;	K05098|0.0e+00|hsa:3791|K05098 kinase insert domain protein receptor [EC:2.7.10.1] | (RefSeq) KDR, CD309, FLK1, VEGFR, VEGFR2; kinase insert domain receptor	EGFR tyrosine kinase inhibitor resistance (ko01521);; MAPK signaling pathway (ko04010);; Ras signaling pathway (ko04014);; Rap1 signaling pathway (ko04015);; PI3K-Akt signaling pathway (ko04151);; VEGF signaling pathway (ko04370);; Focal adhesion (ko04510);; Proteoglycans in cancer (ko05205);; Fluid shear stress and atherosclerosis (ko05418)	[T]	Signal transduction mechanisms	Protein tyrosine and serine/threonine kinase	Vascular endothelial growth factor receptor 2 OS=Homo sapiens OX=9606 GN=KDR PE=1 SV=2	T	Signal transduction mechanisms	vascular endothelial growth factor receptor 2 precursor [Homo sapiens]	molecular function: catalytic activity (GO:0003824);; molecular function: signal transducer activity (GO:0004871);; molecular function: molecular transducer activity (GO:0060089);; biological process: metabolic process (GO:0008152);; biological process: cellular process (GO:0009987);; biological process: signaling (GO:0023052);; biological process: single-organism process (GO:0044699);; biologica…
ENSG00000128165	ADM2	8.41483	9.52958	10.4979	0.543463	8.80923e-47	3.85126	up	2.49497e-51	4.02735	up	1.23292e-54	4.18185	up	--	--	Biological Process: angiogenesis (GO:0001525);; Biological Process: blood vessel development (GO:0001568);; Biological Process: vasculature development (GO:0001944);; Biological Process: system process (GO:0003008);; Biological Process: circulatory system process (GO:0003013);; Molecular Function: molecular_function (GO:0003674);; Molecular Function: receptor binding (GO:0005102);; Molecular Func…	--	--	--	--	Calcitonin / CGRP / IAPP family	Protein ADM2 OS=Homo sapiens OX=9606 GN=ADM2 PE=1 SV=1	S	Function unknown	protein ADM2 preproprotein [Homo sapiens]	biological process: developmental process (GO:0032502);; biological process: single-organism process (GO:0044699);; biological process: multicellular organismal process (GO:0032501);; molecular function: binding (GO:0005488);; cellular component: extracellular region (GO:0005576);; biological process: metabolic process (GO:0008152);; biological process: cellular process (GO:0009987);; biological …
ENSG00000128191	DGCR8	11.6725	10.5963	11.446	2.71158	3.58254e-18	2.01418	up	4.91615e-16	1.87639	up	5.47603e-18	2.0024	up	--	--	Molecular Function: RNA binding (GO:0003723);; Molecular Function: heme binding (GO:0020037);; Biological Process: primary miRNA processing (GO:0031053);; Molecular Function: identical protein binding (GO:0042802);; Cellular Component: microprocessor complex (GO:0070877);;	K18419|0.0e+00|hsa:54487|K18419 microprocessor complex subunit DGCR8 | (RefSeq) DGCR8, C22orf12, DGCRK6, Gy1, pasha; DGCR8 microprocessor complex subunit	--	[R]	General function prediction only	Double-stranded RNA binding motif	Microprocessor complex subunit DGCR8 OS=Homo sapiens OX=9606 GN=DGCR8 PE=1 SV=1	S	Function unknown	microprocessor complex subunit DGCR8 isoform 1 [Homo sapiens]	molecular function: binding (GO:0005488);; biological process: metabolic process (GO:0008152);; biological process: cellular process (GO:0009987);; cellular component: cell (GO:0005623);; cellular component: macromolecular complex (GO:0032991);; cellular component: organelle (GO:0043226);; cellular component: organelle part (GO:0044422);; cellular component: cell part (GO:0044464)
ENSG00000128283	CDC42EP1	45.6764	48.8236	44.4162	6.18313	1.14819e-33	2.82402	up	1.57524e-35	2.90465	up	6.0781e-33	2.78617	up	--	--	Molecular Function: molecular_function (GO:0003674);; Molecular Function: GTPase activator activity (GO:0005096);; Molecular Function: binding (GO:0005488);; Molecular Function: protein binding (GO:0005515);; Cellular Component: cellular_component (GO:0005575);; Cellular Component: intracellular (GO:0005622);; Cellular Component: cell (GO:0005623);; Cellular Component: cytoplasm (GO:0005737);; Ce…	--	--	--	--	Cdc42 effector	Cdc42 effector protein 1 OS=Homo sapiens OX=9606 GN=CDC42EP1 PE=1 SV=1	S	Function unknown	cdc42 effector protein 1 [Homo sapiens]	molecular function: molecular function regulator (GO:0098772);; biological process: biological regulation (GO:0065007);; molecular function: binding (GO:0005488);; cellular component: cell (GO:0005623);; cellular component: cell part (GO:0044464);; cellular component: membrane (GO:0016020);; biological process: cellular process (GO:0009987);; biological process: signaling (GO:0023052);; biologica…
ENSG00000128342	LIF	140.366	168.232	145.594	30.495	7.62068e-22	2.11997	up	8.69815e-27	2.37812	up	5.13071e-23	2.18375	up	--	--	Biological Process: reproduction (GO:0000003);; Biological Process: eye development (GO:0001654);; Biological Process: in utero embryonic development (GO:0001701);; Biological Process: placenta development (GO:0001890);; Biological Process: embryonic placenta development (GO:0001892);; Biological Process: maternal placenta development (GO:0001893);; Biological Process: regulation of protein phosp…	K05419|1.1e-113|ggo:101137862|K05419 leukemia inhibitory factor | (RefSeq) LIF; leukemia inhibitory factor	Cytokine-cytokine receptor interaction (ko04060);; Signaling pathways regulating pluripotency of stem cells (ko04550);; JAK-STAT signaling pathway (ko04630);; TNF signaling pathway (ko04668)	--	--	LIF / OSM family	Leukemia inhibitory factor OS=Homo sapiens OX=9606 GN=LIF PE=1 SV=1	K	Transcription	leukemia inhibitory factor isoform 1 precursor [Homo sapiens]	biological process: reproduction (GO:0000003);; biological process: multicellular organismal process (GO:0032501);; biological process: developmental process (GO:0032502);; biological process: single-organism process (GO:0044699);; biological process: reproductive process (GO:0022414);; biological process: multi-organism process (GO:0051704);; biological process: biological regulation (GO:0065007…
ENSG00000128346	C22orf23	16.8563	18.9064	18.8156	4.40711	5.03527e-15	1.87067	up	1.38675e-17	2.03016	up	2.22911e-16	1.96135	up	--	--	--	--	--	--	--	Uncharacterised protein family (UPF0193)	UPF0193 protein EVG1 OS=Homo sapiens OX=9606 GN=C22orf23 PE=1 SV=1	S	Function unknown	UPF0193 protein EVG1 isoform 2 [Homo sapiens]	--
ENSG00000128604	IRF5	1.99018	1.71796	1.78864	0.298718	1.7346e-09	2.10152	up	5.67588e-07	1.79385	up	2.64532e-10	2.17404	up	--	--	Molecular Function: transcription factor activity, sequence-specific DNA binding (GO:0003700);; Biological Process: regulation of transcription from RNA polymerase II promoter (GO:0006357);; Biological Process: cytokine-mediated signaling pathway (GO:0019221);; Biological Process: defense response to virus (GO:0051607);;	K09446|2.9e-291|pps:100990704|K09446 interferon regulatory factor 5 | (RefSeq) IRF5; interferon regulatory factor 5	Toll-like receptor signaling pathway (ko04620)	--	--	Interferon-regulatory factor 3	Interferon regulatory factor 5 OS=Homo sapiens OX=9606 GN=IRF5 PE=1 SV=2	K	Transcription	interferon regulatory factor 5 isoform d [Homo sapiens]	molecular function: nucleic acid binding transcription factor activity (GO:0001071);; biological process: biological regulation (GO:0065007);; biological process: cellular process (GO:0009987);; biological process: signaling (GO:0023052);; biological process: single-organism process (GO:0044699);; biological process: response to stimulus (GO:0050896);; biological process: immune system process (G…
ENSG00000128652	HOXD3	0.768022	0.653836	1.16215	0.164356	1.02657e-09	4.07489	up	4.51715e-10	4.01395	up	7.47971e-12	4.33576	up	--	--	Biological Process: blood vessel remodeling (GO:0001974);; Molecular Function: transcription factor activity, sequence-specific DNA binding (GO:0003700);; Cellular Component: nucleoplasm (GO:0005654);; Biological Process: positive regulation of cell proliferation (GO:0008284);; Biological Process: anterior/posterior pattern specification (GO:0009952);; Biological Process: specification of animal …	K09303|1.6e-221|hsa:3232|K09303 homeobox protein HoxA/B/D3 | (RefSeq) HOXD3, HOX1D, HOX4, HOX4A, Hox-4.1; homeobox D3	--	[R]	General function prediction only	Domain of unknown function (DUF4074)	Homeobox protein Hox-D3 OS=Homo sapiens OX=9606 GN=HOXD3 PE=1 SV=3	K	Transcription	homeobox protein Hox-D3 [Homo sapiens]	biological process: multicellular organismal process (GO:0032501);; biological process: single-organism process (GO:0044699);; molecular function: nucleic acid binding transcription factor activity (GO:0001071);; biological process: biological regulation (GO:0065007);; cellular component: cell (GO:0005623);; cellular component: organelle (GO:0043226);; cellular component: organelle part (GO:00444…
ENSG00000128965	CHAC1	28.8731	35.3928	31.453	0.422112	1.78258e-80	6.0861	up	7.46799e-89	6.38015	up	4.0196e-84	6.21189	up	[P]	Inorganic ion transport and metabolism	Molecular Function: molecular_function (GO:0003674);; Molecular Function: catalytic activity (GO:0003824);; Molecular Function: gamma-glutamylcyclotransferase activity (GO:0003839);; Molecular Function: receptor binding (GO:0005102);; Molecular Function: Notch binding (GO:0005112);; Molecular Function: binding (GO:0005488);; Molecular Function: protein binding (GO:0005515);; Cellular Component: c…	K07232|4.7e-129|hsa:79094|K07232 glutathione-specific gamma-glutamylcyclotransferase [EC:4.3.2.7] | (RefSeq) CHAC1; ChaC glutathione specific gamma-glutamylcyclotransferase 1	Glutathione metabolism (ko00480)	[P]	Inorganic ion transport and metabolism	ChaC-like protein	Glutathione-specific gamma-glutamylcyclotransferase 1 OS=Homo sapiens OX=9606 GN=CHAC1 PE=1 SV=3	P	Inorganic ion transport and metabolism	glutathione-specific gamma-glutamylcyclotransferase 1 isoform a [Homo sapiens]	molecular function: catalytic activity (GO:0003824);; molecular function: binding (GO:0005488);; cellular component: cell (GO:0005623);; cellular component: cell part (GO:0044464);; cellular component: organelle (GO:0043226);; cellular component: organelle part (GO:0044422);; biological process: metabolic process (GO:0008152);; biological process: cellular process (GO:0009987);; biological proces…
ENSG00000129009	ISLR	14.4208	18.8224	16.8251	2.92266	2.77771e-20	2.21645	up	2.65588e-27	2.59766	up	1.92123e-24	2.45179	up	--	--	Biological Process: platelet degranulation (GO:0002576);; Molecular Function: protein binding (GO:0005515);; Cellular Component: cellular_component (GO:0005575);; Cellular Component: extracellular region (GO:0005576);; Cellular Component: intracellular (GO:0005622);; Cellular Component: cell (GO:0005623);; Cellular Component: cytoplasm (GO:0005737);; Biological Process: transport (GO:0006810);; B…	--	--	[R]	General function prediction only	Leucine rich repeat	Immunoglobulin superfamily containing leucine-rich repeat protein OS=Homo sapiens OX=9606 GN=ISLR PE=2 SV=1	S	Function unknown	immunoglobulin superfamily containing leucine-rich repeat protein precursor [Homo sapiens]	biological process: cellular process (GO:0009987);; biological process: single-organism process (GO:0044699);; biological process: localization (GO:0051179);; molecular function: binding (GO:0005488);; cellular component: extracellular region (GO:0005576);; cellular component: cell (GO:0005623);; cellular component: cell part (GO:0044464);; biological process: biological adhesion (GO:0022610);; c…
ENSG00000129167	TPH1	0.410233	0.418209	0.643783	0.11379	3.34983e-05	1.72221	up	4.54512e-05	1.6751	up	2.21205e-10	2.39276	up	[E]	Amino acid transport and metabolism	Molecular Function: tryptophan 5-monooxygenase activity (GO:0004510);; Molecular Function: iron ion binding (GO:0005506);; Biological Process: aromatic amino acid family metabolic process (GO:0009072);; Biological Process: serotonin biosynthetic process (GO:0042427);;	K00502|2.4e-262|hsa:7166|K00502 tryptophan 5-monooxygenase [EC:1.14.16.4] | (RefSeq) TPH1, TPRH, TRPH, TPH; tryptophan hydroxylase 1	Tryptophan metabolism (ko00380);; Folate biosynthesis (ko00790);; Serotonergic synapse (ko04726)	[E]	Amino acid transport and metabolism	Biopterin-dependent aromatic amino acid hydroxylase	Tryptophan 5-hydroxylase 1 OS=Homo sapiens OX=9606 GN=TPH1 PE=1 SV=4	E	Amino acid transport and metabolism	tryptophan 5-hydroxylase 1 [Homo sapiens]	molecular function: catalytic activity (GO:0003824);; biological process: metabolic process (GO:0008152);; biological process: single-organism process (GO:0044699);; molecular function: binding (GO:0005488);; biological process: cellular process (GO:0009987)
ENSG00000129194	SOX15	1.84046	2.0301	1.8312	0.200131	1.04012e-09	2.88525	up	6.11167e-10	2.92671	up	4.12249e-09	2.80667	up	--	--	Molecular Function: transcription regulatory region sequence-specific DNA binding (GO:0000976);; Molecular Function: transcriptional activator activity, RNA polymerase II transcription regulatory region sequence-specific binding (GO:0001228);; Cellular Component: nucleoplasm (GO:0005654);; Biological Process: adenohypophysis development (GO:0021984);; Biological Process: positive regulation of ce…	K09271|5.4e-128|hsa:6665|K09271 transcription factor SOX15/30 | (RefSeq) SOX15, SOX20, SOX26, SOX27; SRY-box transcription factor 15	--	[K]	Transcription	HMG (high mobility group) box	Protein SOX-15 OS=Homo sapiens OX=9606 GN=SOX15 PE=1 SV=1	B	Chromatin structure and dynamics	protein SOX-15 [Homo sapiens]	molecular function: binding (GO:0005488);; molecular function: nucleic acid binding transcription factor activity (GO:0001071);; biological process: biological regulation (GO:0065007);; cellular component: cell (GO:0005623);; cellular component: organelle (GO:0043226);; cellular component: organelle part (GO:0044422);; cellular component: cell part (GO:0044464);; biological process: developmental…
ENSG00000129204	USP6	0.521482	0.417745	0.603695	0.098815	6.15317e-11	2.30268	up	7.53126e-09	2.07436	up	3.54264e-14	2.61277	up	--	--	Molecular Function: thiol-dependent ubiquitin-specific protease activity (GO:0004843);; Cellular Component: Golgi apparatus (GO:0005794);; Cellular Component: cytosol (GO:0005829);; Biological Process: ubiquitin-dependent protein catabolic process (GO:0006511);; Biological Process: protein deubiquitination (GO:0016579);;	K11837|0.0e+00|hsa:9098|K11837 ubiquitin carboxyl-terminal hydrolase 6/32 [EC:3.4.19.12] | (RefSeq) USP6, HRP1, TRE17, TRE2, TRESMCR, Tre-2, USP6-short; ubiquitin specific peptidase 6	--	[O]	Posttranslational modification, protein turnover, chaperones	Ubiquitin carboxyl-terminal hydrolase	Ubiquitin carboxyl-terminal hydrolase 6 OS=Homo sapiens OX=9606 GN=USP6 PE=1 SV=2	O	Posttranslational modification, protein turnover, chaperones	ubiquitin carboxyl-terminal hydrolase 6 [Homo sapiens]	molecular function: catalytic activity (GO:0003824);; biological process: metabolic process (GO:0008152);; cellular component: cell (GO:0005623);; cellular component: organelle (GO:0043226);; cellular component: cell part (GO:0044464);; biological process: cellular process (GO:0009987)
ENSG00000129292	PHF20L1	27.0444	26.1982	20.4489	9.75782	1.3065e-16	1.84355	up	2.42208e-14	1.69832	up	4.94636e-13	1.61088	up	--	--	Cellular Component: nucleus (GO:0005634);; Biological Process: regulation of transcription, DNA-templated (GO:0006355);; Molecular Function: metal ion binding (GO:0046872);;	K18402|0.0e+00|hsa:51105|K18402 PHD finger protein 20 | (RefSeq) PHF20L1, CGI-72, TDRD20B, URLC1; PHD finger protein 20 like 1	--	--	--	PHD finger protein 20-like protein 1	PHD finger protein 20-like protein 1 OS=Homo sapiens OX=9606 GN=PHF20L1 PE=1 SV=2	S	Function unknown	PHD finger protein 20-like protein 1 isoform 1 [Homo sapiens]	cellular component: cell (GO:0005623);; cellular component: organelle (GO:0043226);; cellular component: cell part (GO:0044464);; biological process: biological regulation (GO:0065007);; molecular function: binding (GO:0005488)
ENSG00000129354	AP1M2	1.10642	0.97431	0.756374	0.05309	3.73353e-08	3.51916	up	2.4802e-08	3.44498	up	8.62927e-06	3.08841	up	--	--	Biological Process: intracellular protein transport (GO:0006886);; Biological Process: vesicle-mediated transport (GO:0016192);; Cellular Component: clathrin adaptor complex (GO:0030131);;	K12393|8.1e-239|mcc:720531|K12393 AP-1 complex subunit mu | (RefSeq) AP1M2; AP-1 complex subunit mu-2 isoform X1	Lysosome (ko04142);; Human immunodeficiency virus 1 infection (ko05170)	[U]	Intracellular trafficking, secretion, and vesicular transport	Adaptor complexes medium subunit family	AP-1 complex subunit mu-2 OS=Homo sapiens OX=9606 GN=AP1M2 PE=1 SV=4	U	Intracellular trafficking, secretion, and vesicular transport	AP-1 complex subunit mu-2 isoform 1 [Homo sapiens]	biological process: localization (GO:0051179);; cellular component: cell (GO:0005623);; cellular component: membrane (GO:0016020);; cellular component: macromolecular complex (GO:0032991);; cellular component: membrane part (GO:0044425);; cellular component: cell part (GO:0044464)
ENSG00000129474	AJUBA	20.0934	22.8923	20.2443	3.07947	7.62744e-34	2.86369	up	2.0626e-38	3.0664	up	5.25377e-36	2.96008	up	--	--	Biological Process: protein sumoylation (GO:0016925);; Molecular Function: SUMO activating enzyme activity (GO:0019948);; Molecular Function: metal ion binding (GO:0046872);;	K16682|0.0e+00|ggo:101124431|K16682 LIM domain-containing protein | (RefSeq) AJUBA; LIM domain-containing protein ajuba isoform X1	Hippo signaling pathway (ko04390);; Hippo signaling pathway - multiple species (ko04392)	[T]	Signal transduction mechanisms	LIM domain	LIM domain-containing protein ajuba OS=Homo sapiens OX=9606 GN=AJUBA PE=1 SV=1	S	Function unknown	LIM domain-containing protein ajuba isoform 1 [Homo sapiens]	biological process: metabolic process (GO:0008152);; biological process: cellular process (GO:0009987);; molecular function: catalytic activity (GO:0003824);; molecular function: binding (GO:0005488)
ENSG00000129535	NRL	1.10299	0.631629	0.801862	0.06854	1.48269e-10	3.46692	up	4.14216e-06	2.76822	up	1.42221e-08	3.19339	up	--	--	Molecular Function: transcription regulatory region sequence-specific DNA binding (GO:0000976);; Molecular Function: RNA polymerase II regulatory region sequence-specific DNA binding (GO:0000977);; Molecular Function: RNA polymerase II core promoter proximal region sequence-specific DNA binding (GO:0000978);; Molecular Function: RNA polymerase II transcription factor activity, sequence-specific D…	K09038|1.7e-108|hsa:4901|K09038 neural retina-specific leucine zipper protein | (RefSeq) NRL, D14S46E, NRL-MAF, RP27; neural retina leucine zipper	--	[K]	Transcription	bZIP Maf transcription factor	Neural retina-specific leucine zipper protein OS=Homo sapiens OX=9606 GN=NRL PE=1 SV=1	K	Transcription	neural retina-specific leucine zipper protein isoform X1 [Homo sapiens]	molecular function: binding (GO:0005488);; molecular function: nucleic acid binding transcription factor activity (GO:0001071);; biological process: biological regulation (GO:0065007);; biological process: metabolic process (GO:0008152);; biological process: cellular process (GO:0009987);; biological process: multicellular organismal process (GO:0032501);; biological process: developmental proces…
ENSG00000129646	QRICH2	2.0352	2.11162	2.43919	0.040088	2.43266e-43	5.37934	up	2.82642e-44	5.40019	up	4.17419e-47	5.54574	up	--	--	--	K24298|0.0e+00|ptr:454902|K24298 glutamine-rich protein 2 | (RefSeq) QRICH2; glutamine-rich protein 2 isoform X1	--	--	--	Domain of unknown function (DUF4795)	Glutamine-rich protein 2 OS=Homo sapiens OX=9606 GN=QRICH2 PE=1 SV=1	S	Function unknown	glutamine-rich protein 2 isoform X2 [Homo sapiens]	--
ENSG00000130294	KIF1A	1.87672	2.0889	2.14006	0.555991	4.26606e-11	1.64984	up	3.84984e-13	1.8026	up	7.24932e-14	1.8613	up	--	--	Molecular Function: microtubule motor activity (GO:0003777);; Molecular Function: ATP binding (GO:0005524);; Biological Process: microtubule-based movement (GO:0007018);; Molecular Function: microtubule binding (GO:0008017);;	K10392|0.0e+00|pps:100993448|K10392 kinesin family member 1 | (RefSeq) KIF1A; kinesin family member 1A	--	[Z]	Cytoskeleton	Kinesin motor domain	Kinesin-like protein KIF1A OS=Homo sapiens OX=9606 GN=KIF1A PE=1 SV=2	Z	Cytoskeleton	kinesin-like protein KIF1A isoform 1 [Homo sapiens]	molecular function: catalytic activity (GO:0003824);; molecular function: binding (GO:0005488);; biological process: cellular process (GO:0009987);; biological process: single-organism process (GO:0044699)
ENSG00000130487	KLHDC7B	2.78952	3.41663	3.02339	0	1.79391e-52	11.5759	up	2.98692e-60	12.0048	up	1.43783e-55	11.7223	up	[M]	Cell wall/membrane/envelope biogenesis	Cellular Component: ubiquitin ligase complex (GO:0000151);; Molecular Function: protein binding (GO:0005515);; Cellular Component: cellular_component (GO:0005575);; Cellular Component: intracellular (GO:0005622);; Cellular Component: cell (GO:0005623);; Cellular Component: cullin-RING ubiquitin ligase complex (GO:0031461);; Cellular Component: Cul3-RING ubiquitin ligase complex (GO:0031463);; Cel…	K10476|5.7e-83|tru:101073581|K10476 kelch repeat and BTB domain-containing protein 11 | (RefSeq) kbtbd11; kelch repeat and BTB domain-containing protein 11	--	[R]	General function prediction only	Kelch motif	Kelch domain-containing protein 7B OS=Homo sapiens OX=9606 GN=KLHDC7B PE=1 SV=2	S	Function unknown	kelch domain-containing protein 7B [Homo sapiens]	cellular component: cell (GO:0005623);; cellular component: macromolecular complex (GO:0032991);; cellular component: cell part (GO:0044464);; molecular function: binding (GO:0005488)
ENSG00000130513	GDF15	452.425	564.484	558.836	76.8083	1.28943e-28	2.47261	up	2.08403e-35	2.79106	up	2.33659e-35	2.7891	up	--	--	Biological Process: activation of MAPK activity (GO:0000187);; Biological Process: regulation of protein phosphorylation (GO:0001932);; Biological Process: positive regulation of protein phosphorylation (GO:0001934);; Biological Process: response to dietary excess (GO:0002021);; Biological Process: reduction of food intake in response to dietary excess (GO:0002023);; Molecular Function: molecular…	K05504|1.6e-175|hsa:9518|K05504 growth differentiation factor 15 | (RefSeq) GDF15, GDF-15, MIC-1, MIC1, NAG-1, PDF, PLAB, PTGFB; growth differentiation factor 15	Cytokine-cytokine receptor interaction (ko04060)	[T]	Signal transduction mechanisms	Transforming growth factor beta like domain	Growth/differentiation factor 15 OS=Homo sapiens OX=9606 GN=GDF15 PE=1 SV=3	O	Posttranslational modification, protein turnover, chaperones	growth/differentiation factor 15 preproprotein [Homo sapiens]	biological process: biological regulation (GO:0065007);; biological process: multicellular organismal process (GO:0032501);; biological process: single-organism process (GO:0044699);; biological process: response to stimulus (GO:0050896);; biological process: behavior (GO:0007610);; molecular function: binding (GO:0005488);; cellular component: extracellular region (GO:0005576);; cellular compone…
ENSG00000130766	SESN2	82.0118	91.821	82.494	4.44509	3.59327e-65	4.12123	up	1.88947e-69	4.28116	up	1.01599e-65	4.14205	up	--	--	Cellular Component: nucleus (GO:0005634);; Biological Process: regulation of response to reactive oxygen species (GO:1901031);;	K20394|2.1e-280|hsa:83667|K20394 sestrin 2 | (RefSeq) SESN2, HI95, SES2, SEST2; sestrin 2	p53 signaling pathway (ko04115);; mTOR signaling pathway (ko04150);; Longevity regulating pathway (ko04211)	[S]	Function unknown	PA26 p53-induced protein (sestrin)	Sestrin-2 OS=Homo sapiens OX=9606 GN=SESN2 PE=1 SV=1	S	Function unknown	sestrin-2 [Homo sapiens]	cellular component: cell (GO:0005623);; cellular component: organelle (GO:0043226);; cellular component: cell part (GO:0044464);; biological process: biological regulation (GO:0065007)
ENSG00000130940	CASZ1	0.744715	0.566463	0.546751	0.081849	2.00584e-16	2.91422	up	7.72919e-14	2.69567	up	3.29144e-13	2.6657	up	--	--	Biological Process: regulation of transcription, DNA-templated (GO:0006355);;	--	--	[R]	General function prediction only	--	Zinc finger protein castor homolog 1 OS=Homo sapiens OX=9606 GN=CASZ1 PE=1 SV=4	S	Function unknown	zinc finger protein castor homolog 1 isoform X3 [Homo sapiens]	biological process: biological regulation (GO:0065007)
ENSG00000131018	SYNE1	11.7825	12.5377	11.3631	3.53659	2.85428e-20	2.04251	up	8.5725e-23	2.18072	up	2.84957e-19	1.98674	up	--	--	Cellular Component: nucleoplasm (GO:0005654);; Biological Process: cytoskeleton organization (GO:0007010);; Cellular Component: integral component of membrane (GO:0016021);; Cellular Component: nuclear membrane (GO:0031965);; Cellular Component: LINC complex (GO:0034993);; Molecular Function: actin filament binding (GO:0051015);;	K19326|0.0e+00|hsa:23345|K19326 nesprin-1 | (RefSeq) SYNE1, 8B, AMCM, ARCA1, C6orf98, CPG2, EDMD4, KASH1, MYNE1, Nesp1, SCAR8, dJ45H2.2; spectrin repeat containing nuclear envelope protein 1	--	[Z]	Cytoskeleton	Spectrin repeat	Nesprin-1 OS=Homo sapiens OX=9606 GN=SYNE1 PE=1 SV=4	Z	Cytoskeleton	nesprin-1 isoform 1 (nesprin-1 giant or enaptin) [Homo sapiens]	cellular component: cell (GO:0005623);; cellular component: organelle (GO:0043226);; cellular component: organelle part (GO:0044422);; cellular component: cell part (GO:0044464);; biological process: cellular process (GO:0009987);; biological process: cellular component organization or biogenesis (GO:0071840);; cellular component: membrane (GO:0016020);; cellular component: membrane part (GO:0044…
ENSG00000131080	EDA2R	19.5718	20.2653	20.8053	5.66662	6.74924e-14	1.70031	up	1.34969e-14	1.74587	up	2.18395e-15	1.80028	up	--	--	Cellular Component: integral component of plasma membrane (GO:0005887);;	K05163|3.7e-174|hsa:60401|K05163 tumor necrosis factor receptor superfamily member 27 | (RefSeq) EDA2R, EDA-A2R, EDAA2R, TNFRSF27, XEDAR; ectodysplasin A2 receptor	Cytokine-cytokine receptor interaction (ko04060);; NF-kappa B signaling pathway (ko04064)	--	--	TNFR/NGFR cysteine-rich region	Tumor necrosis factor receptor superfamily member 27 OS=Homo sapiens OX=9606 GN=EDA2R PE=1 SV=2	U	Intracellular trafficking, secretion, and vesicular transport	X-linked ectodysplasin-A2 receptor [Homo sapiens]	cellular component: cell (GO:0005623);; cellular component: membrane (GO:0016020);; cellular component: membrane part (GO:0044425);; cellular component: cell part (GO:0044464)
ENSG00000131471	AOC3	2.37499	2.06403	1.77698	0.217715	8.86569e-21	3.04038	up	4.88482e-20	2.9651	up	8.93939e-17	2.74515	up	--	--	Biological Process: immune system process (GO:0002376);; Biological Process: leukocyte migration involved in inflammatory response (GO:0002523);; Biological Process: regulation of acute inflammatory response (GO:0002673);; Biological Process: positive regulation of acute inflammatory response (GO:0002675);; Biological Process: regulation of immune system process (GO:0002682);; Biological Process:…	K00276|0.0e+00|hsa:8639|K00276 primary-amine oxidase [EC:1.4.3.21] | (RefSeq) AOC3, HPAO, SSAO, VAP-1, VAP1; amine oxidase copper containing 3	Glycine, serine and threonine metabolism (ko00260);; Tyrosine metabolism (ko00350);; Phenylalanine metabolism (ko00360);; beta-Alanine metabolism (ko00410)	[Q]	Secondary metabolites biosynthesis, transport and catabolism	Copper amine oxidase, enzyme domain	Membrane primary amine oxidase OS=Homo sapiens OX=9606 GN=AOC3 PE=1 SV=3	Q	Secondary metabolites biosynthesis, transport and catabolism	membrane primary amine oxidase isoform 1 [Homo sapiens]	biological process: immune system process (GO:0002376);; biological process: cellular process (GO:0009987);; biological process: locomotion (GO:0040011);; biological process: single-organism process (GO:0044699);; biological process: localization (GO:0051179);; biological process: biological regulation (GO:0065007);; biological process: multicellular organismal process (GO:0032501);; molecular fu…
ENSG00000131480	AOC2	5.1523	5.08329	4.82281	0.725287	1.88871e-22	2.72447	up	3.01573e-22	2.6945	up	3.992e-21	2.6321	up	[Q]	Secondary metabolites biosynthesis, transport and catabolism	Biological Process: system process (GO:0003008);; Molecular Function: molecular_function (GO:0003674);; Molecular Function: catalytic activity (GO:0003824);; Molecular Function: copper ion binding (GO:0005507);; Cellular Component: cellular_component (GO:0005575);; Cellular Component: cell (GO:0005623);; Cellular Component: plasma membrane (GO:0005886);; Biological Process: generation of precurso…	K00276|0.0e+00|hsa:314|K00276 primary-amine oxidase [EC:1.4.3.21] | (RefSeq) AOC2, DAO2, RAO, SSAO; amine oxidase copper containing 2	Glycine, serine and threonine metabolism (ko00260);; Tyrosine metabolism (ko00350);; Phenylalanine metabolism (ko00360);; beta-Alanine metabolism (ko00410)	[Q]	Secondary metabolites biosynthesis, transport and catabolism	Copper amine oxidase, enzyme domain	Retina-specific copper amine oxidase OS=Homo sapiens OX=9606 GN=AOC2 PE=1 SV=2	Q	Secondary metabolites biosynthesis, transport and catabolism	retina-specific copper amine oxidase isoform b precursor [Homo sapiens]	biological process: multicellular organismal process (GO:0032501);; molecular function: catalytic activity (GO:0003824);; molecular function: binding (GO:0005488);; cellular component: cell (GO:0005623);; cellular component: membrane (GO:0016020);; cellular component: cell part (GO:0044464);; biological process: metabolic process (GO:0008152);; biological process: cellular process (GO:0009987);; …
ENSG00000131711	MAP1B	42.0296	49.0332	41.7498	10.2359	6.78537e-19	1.95375	up	7.93779e-23	2.17257	up	6.55012e-19	1.956	up	--	--	Biological Process: microtubule cytoskeleton organization (GO:0000226);; Cellular Component: microtubule (GO:0005874);; Biological Process: nervous system development (GO:0007399);; Molecular Function: microtubule binding (GO:0008017);;	K10429|0.0e+00|hsa:4131|K10429 microtubule-associated protein 1 | (RefSeq) MAP1B, FUTSCH, MAP5, PPP1R102, PVNH9; microtubule associated protein 1B	--	[Z]	Cytoskeleton	Neuraxin and MAP1B repeat	Microtubule-associated protein 1B OS=Homo sapiens OX=9606 GN=MAP1B PE=1 SV=2	S	Function unknown	microtubule-associated protein 1B isoform 1 [Homo sapiens]	biological process: cellular process (GO:0009987);; biological process: cellular component organization or biogenesis (GO:0071840);; cellular component: cell (GO:0005623);; cellular component: organelle (GO:0043226);; cellular component: organelle part (GO:0044422);; cellular component: cell part (GO:0044464);; cellular component: supramolecular complex (GO:0099080);; biological process: multicel…
ENSG00000131730	CKMT2	0.586645	0.607837	0.590371	0.178208	0.00519111	1.66588	up	0.00277185	1.70706	up	0.00285834	1.71744	up	[O]	Posttranslational modification, protein turnover, chaperones	Molecular Function: creatine kinase activity (GO:0004111);; Molecular Function: ATP binding (GO:0005524);; Biological Process: phosphocreatine biosynthetic process (GO:0046314);;	K00933|2.7e-247|hsa:1160|K00933 creatine kinase [EC:2.7.3.2] | (RefSeq) CKMT2, SMTCK; creatine kinase, mitochondrial 2	Arginine and proline metabolism (ko00330)	[C]	Energy production and conversion	ATP:guanido phosphotransferase, C-terminal catalytic domain	Creatine kinase S-type, mitochondrial OS=Homo sapiens OX=9606 GN=CKMT2 PE=1 SV=2	E	Amino acid transport and metabolism	creatine kinase S-type, mitochondrial isoform X2 [Hylobates moloch]	molecular function: catalytic activity (GO:0003824);; biological process: metabolic process (GO:0008152);; biological process: cellular process (GO:0009987);; molecular function: binding (GO:0005488)
ENSG00000131791	PRKAB2	35.1548	35.0354	34.6725	10.3332	2.58471e-14	1.68201	up	3.40227e-14	1.67414	up	3.44159e-14	1.67451	up	[GT]	Carbohydrate transport and metabolism;; Signal transduction mechanisms	Molecular Function: kinase activity (GO:0016301);; Biological Process: regulation of catalytic activity (GO:0050790);;	K07199|5.0e-157|ggo:101151966|K07199 5'-AMP-activated protein kinase, regulatory beta subunit | (RefSeq) PRKAB2; 5'-AMP-activated protein kinase subunit beta-2	FoxO signaling pathway (ko04068);; AMPK signaling pathway (ko04152);; Longevity regulating pathway (ko04211);; Longevity regulating pathway - multiple species (ko04213);; Apelin signaling pathway (ko04371);; Tight junction (ko04530);; Circadian rhythm (ko04710);; Thermogenesis (ko04714);; Insulin signaling pathway (ko04910);; Adipocytokine signaling pathway (ko04920);; Oxytocin signaling pathway …	[G]	Carbohydrate transport and metabolism	Glycogen recognition site of AMP-activated protein kinase	5'-AMP-activated protein kinase subunit beta-2 OS=Homo sapiens OX=9606 GN=PRKAB2 PE=1 SV=1	S	Function unknown	5'-AMP-activated protein kinase subunit beta-2 [Homo sapiens]	molecular function: catalytic activity (GO:0003824);; biological process: biological regulation (GO:0065007)
ENSG00000132141	CCT6B	1.9493	1.25677	2.72505	0.129444	8.25031e-12	3.22775	up	4.82987e-07	2.57165	up	2.25173e-16	3.70348	up	[O]	Posttranslational modification, protein turnover, chaperones	Molecular Function: ATP binding (GO:0005524);; Cellular Component: cytosol (GO:0005829);; Biological Process: protein folding (GO:0006457);; Molecular Function: unfolded protein binding (GO:0051082);;	K09498|1.1e-293|hsa:10693|K09498 T-complex protein 1 subunit zeta | (RefSeq) CCT6B, CCT-zeta-2, CCTZ-2, Cctz2, TCP-1-zeta-2, TSA303; chaperonin containing TCP1 subunit 6B	--	[O]	Posttranslational modification, protein turnover, chaperones	TCP-1/cpn60 chaperonin family	T-complex protein 1 subunit zeta-2 OS=Homo sapiens OX=9606 GN=CCT6B PE=1 SV=5	O	Posttranslational modification, protein turnover, chaperones	T-complex protein 1 subunit zeta-2 isoform 1 [Homo sapiens]	molecular function: binding (GO:0005488);; cellular component: cell (GO:0005623);; cellular component: cell part (GO:0044464);; biological process: cellular process (GO:0009987)
ENSG00000132570	PCBD2	2.57504	4.36206	4.15083	0.486116	5.96118e-12	2.30787	up	8.41304e-19	2.83693	up	2.1657e-17	2.75581	up	[H]	Coenzyme transport and metabolism	Biological Process: tetrahydrobiopterin biosynthetic process (GO:0006729);; Molecular Function: 4-alpha-hydroxytetrahydrobiopterin dehydratase activity (GO:0008124);;	K01724|7.3e-66|hsa:84105|K01724 4a-hydroxytetrahydrobiopterin dehydratase [EC:4.2.1.96] | (RefSeq) PCBD2, DCOH2, DCOHM, PHS2; pterin-4 alpha-carbinolamine dehydratase 2	Folate biosynthesis (ko00790)	[K]	Transcription	Pterin 4 alpha carbinolamine dehydratase	Pterin-4-alpha-carbinolamine dehydratase 2 OS=Homo sapiens OX=9606 GN=PCBD2 PE=1 SV=4	H	Coenzyme transport and metabolism	pterin-4-alpha-carbinolamine dehydratase 2 [Homo sapiens]	biological process: metabolic process (GO:0008152);; biological process: cellular process (GO:0009987);; molecular function: catalytic activity (GO:0003824)
ENSG00000132692	BCAN	95.4117	100.967	44.1696	12.0985	3.76446e-29	2.62923	up	8.56181e-32	2.75528	up	1.61633e-31	2.74449	up	[R]	General function prediction only	Molecular Function: hyaluronic acid binding (GO:0005540);; Biological Process: cell adhesion (GO:0007155);;	K06795|0.0e+00|hsa:63827|K06795 brevican | (RefSeq) BCAN, BEHAB, CSPG7; brevican	--	--	--	Extracellular link domain	Brevican core protein OS=Homo sapiens OX=9606 GN=BCAN PE=1 SV=2	S	Function unknown	brevican core protein isoform 1 precursor [Homo sapiens]	molecular function: binding (GO:0005488);; biological process: biological adhesion (GO:0022610)
ENSG00000132837	DMGDH	0.586893	0.342476	0.405138	0	1.21128e-15	9.02854	up	1.90641e-09	8.36249	up	4.52188e-11	8.43264	up	[E]	Amino acid transport and metabolism	Molecular Function: oxidoreductase activity (GO:0016491);;	K00315|0.0e+00|hsa:29958|K00315 dimethylglycine dehydrogenase [EC:1.5.8.4] | (RefSeq) DMGDH, DMGDHD, ME2GLYDH; dimethylglycine dehydrogenase	Glycine, serine and threonine metabolism (ko00260)	[E]	Amino acid transport and metabolism	Aminomethyltransferase folate-binding domain	Dimethylglycine dehydrogenase, mitochondrial OS=Homo sapiens OX=9606 GN=DMGDH PE=1 SV=2	E	Amino acid transport and metabolism	dimethylglycine dehydrogenase, mitochondrial precursor [Homo sapiens]	molecular function: catalytic activity (GO:0003824)
ENSG00000133101	CCNA1	9.01537	8.63154	7.03648	1.37078	6.70615e-23	2.66215	up	4.97273e-22	2.60861	up	9.43448e-18	2.3423	up	--	--	Cellular Component: host cell nucleus (GO:0042025);;	K06627|6.7e-271|hsa:8900|K06627 cyclin-A | (RefSeq) CCNA1, CT146; cyclin A1	Cell cycle (ko04110);; AMPK signaling pathway (ko04152);; Cellular senescence (ko04218);; Progesterone-mediated oocyte maturation (ko04914);; Hepatitis B (ko05161);; Human papillomavirus infection (ko05165);; Human T-cell leukemia virus 1 infection (ko05166);; Epstein-Barr virus infection (ko05169);; Pathways in cancer (ko05200);; Transcriptional misregulation in cancer (ko05202);; Viral carcinog…	[D]	Cell cycle control, cell division, chromosome partitioning	Cyclin, N-terminal domain	Cyclin-A1 OS=Homo sapiens OX=9606 GN=CCNA1 PE=1 SV=1	D	Cell cycle control, cell division, chromosome partitioning	cyclin-A1 isoform a [Homo sapiens]	cellular component: other organism (GO:0044215);; cellular component: other organism part (GO:0044217)
ENSG00000133110	POSTN	0.45174	0.421259	0.560624	0	8.44479e-13	8.70207	up	3.98987e-12	8.76859	up	3.23889e-16	9.09736	up	[R]	General function prediction only	Biological Process: response to hypoxia (GO:0001666);; Biological Process: negative regulation of cell-matrix adhesion (GO:0001953);; Biological Process: regulation of systemic arterial blood pressure (GO:0003073);; Cellular Component: extracellular space (GO:0005615);; Cellular Component: cytoplasm (GO:0005737);; Biological Process: cell adhesion (GO:0007155);; Molecular Function: heparin bindin…	K19519|1.9e-170|srx:107741047|K19519 transforming growth factor-beta-induced protein | (RefSeq) tgfbi; transforming growth factor-beta-induced protein ig-h3	--	[MW]	Cell wall/membrane/envelope biogenesis;; Extracellular structures	Fasciclin domain	Periostin OS=Homo sapiens OX=9606 GN=POSTN PE=1 SV=2	M	Cell wall/membrane/envelope biogenesis	periostin isoform 1 precursor [Homo sapiens]	biological process: response to stimulus (GO:0050896);; biological process: biological regulation (GO:0065007);; biological process: multicellular organismal process (GO:0032501);; cellular component: extracellular region (GO:0005576);; cellular component: extracellular region part (GO:0044421);; cellular component: cell (GO:0005623);; cellular component: cell part (GO:0044464);; biological proce…
ENSG00000133134	BEX2	31.6536	28.7605	31.4843	1.35909	8.51709e-51	4.32753	up	1.78592e-48	4.21488	up	6.42737e-51	4.3381	up	--	--	Biological Process: biological_process (GO:0008150);; Biological Process: regulation of cell death (GO:0010941);; Biological Process: regulation of apoptotic process (GO:0042981);; Biological Process: regulation of programmed cell death (GO:0043067);; Biological Process: regulation of biological process (GO:0050789);; Biological Process: regulation of cellular process (GO:0050794);; Biological Pr…	K12465|1.6e-09|tmu:101361146|K12465 nerve growth factor receptor-associated protein 1 | (RefSeq) protein BEX3	Neurotrophin signaling pathway (ko04722)	--	--	Brain expressed X-linked like family	Protein BEX2 OS=Homo sapiens OX=9606 GN=BEX2 PE=1 SV=1	S	Function unknown	protein BEX2 isoform 1 [Homo sapiens]	biological process: biological regulation (GO:0065007)
ENSG00000133392	MYH11	0.477823	0.66954	0.479938	0.084568	6.01753e-10	2.38481	up	4.80267e-15	2.86352	up	2.88226e-10	2.40429	up	--	--	Molecular Function: motor activity (GO:0003774);; Molecular Function: ATP binding (GO:0005524);; Cellular Component: myosin complex (GO:0016459);; Molecular Function: actin filament binding (GO:0051015);;	K10352|0.0e+00|csab:103228820|K10352 myosin heavy chain 9/10/11/14 | (RefSeq) MYH11; myosin heavy chain 11	Vascular smooth muscle contraction (ko04270);; Tight junction (ko04530);; Regulation of actin cytoskeleton (ko04810)	[Z]	Cytoskeleton	Myosin tail	Myosin-11 OS=Homo sapiens OX=9606 GN=MYH11 PE=1 SV=3	Z	Cytoskeleton	myosin-11 isoform SM2B [Homo sapiens]	molecular function: catalytic activity (GO:0003824);; molecular function: binding (GO:0005488);; cellular component: cell (GO:0005623);; cellular component: macromolecular complex (GO:0032991);; cellular component: organelle (GO:0043226);; cellular component: organelle part (GO:0044422);; cellular component: cell part (GO:0044464)
ENSG00000133639	BTG1	71.4183	77.6221	79.2407	18.8067	9.8308e-18	1.8896	up	9.68442e-20	2.00651	up	1.57843e-20	2.05216	up	--	--	Biological Process: negative regulation of cell proliferation (GO:0008285);;	K14443|2.2e-94|cdk:105092208|K14443 protein Tob/BTG | (RefSeq) BTG1; protein BTG1	RNA degradation (ko03018)	[TR]	Signal transduction mechanisms;; General function prediction only	BTG family	Protein BTG1 OS=Homo sapiens OX=9606 GN=BTG1 PE=1 SV=1	S	Function unknown	protein BTG1 [Macaca mulatta]	biological process: biological regulation (GO:0065007)
ENSG00000133794	ARNTL	13.0892	12.4481	12.9583	3.05386	2.04736e-19	2.15531	up	9.1692e-19	2.11363	up	4.85806e-20	2.19384	up	[T]	Signal transduction mechanisms	Molecular Function: DNA binding (GO:0003677);; Molecular Function: transcription factor activity, sequence-specific DNA binding (GO:0003700);; Cellular Component: nucleus (GO:0005634);; Cellular Component: transcription factor complex (GO:0005667);; Cellular Component: cytoplasm (GO:0005737);; Molecular Function: protein dimerization activity (GO:0046983);;	K02296|0.0e+00|ptr:451034|K02296 aryl hydrocarbon receptor nuclear translocator-like protein 1 | (RefSeq) ARNTL; aryl hydrocarbon receptor nuclear translocator-like protein 1 isoform X22	Circadian rhythm (ko04710);; Dopaminergic synapse (ko04728)	[K]	Transcription	PAS domain	Aryl hydrocarbon receptor nuclear translocator-like protein 1 OS=Homo sapiens OX=9606 GN=ARNTL PE=1 SV=2	K	Transcription	aryl hydrocarbon receptor nuclear translocator-like protein 1 isoform d [Homo sapiens]	molecular function: binding (GO:0005488);; molecular function: nucleic acid binding transcription factor activity (GO:0001071);; biological process: biological regulation (GO:0065007);; cellular component: cell (GO:0005623);; cellular component: organelle (GO:0043226);; cellular component: cell part (GO:0044464);; cellular component: macromolecular complex (GO:0032991)
ENSG00000133816	MICAL2	12.1389	12.7491	12.9304	0.264458	1.67109e-63	4.78854	up	2.17811e-65	4.84586	up	3.29913e-65	4.85941	up	--	--	Molecular Function: actin binding (GO:0003779);; Cellular Component: nucleus (GO:0005634);; Biological Process: positive regulation of transcription via serum response element binding (GO:0010735);; Biological Process: actin filament depolymerization (GO:0030042);; Molecular Function: NADPH:sulfur oxidoreductase activity (GO:0043914);; Molecular Function: metal ion binding (GO:0046872);; Molecula…	K19947|0.0e+00|ptr:451031|K19947 F-actin monooxygenase [EC:1.14.13.225] | (RefSeq) MICAL2; F-actin-monooxygenase MICAL2 isoform X1	--	[TZ]	Signal transduction mechanisms;; Cytoskeleton	Bivalent Mical/EHBP Rab binding domain	[F-actin]-monooxygenase MICAL2 OS=Homo sapiens OX=9606 GN=MICAL2 PE=1 SV=1	Z	Cytoskeleton	F-actin-monooxygenase MICAL2 isoform X2 [Pan troglodytes]	molecular function: binding (GO:0005488);; cellular component: cell (GO:0005623);; cellular component: organelle (GO:0043226);; cellular component: cell part (GO:0044464);; biological process: biological regulation (GO:0065007);; biological process: cellular process (GO:0009987);; biological process: single-organism process (GO:0044699);; biological process: cellular component organization or bio…
ENSG00000134245	WNT2B	1.68235	1.64187	1.70636	0.119155	1.60153e-12	2.20989	up	4.50572e-17	2.53906	up	1.41468e-14	2.36404	up	--	--	Molecular Function: receptor binding (GO:0005102);; Cellular Component: extracellular region (GO:0005576);; Biological Process: multicellular organism development (GO:0007275);; Biological Process: Wnt signaling pathway (GO:0016055);;	K00182|5.9e-201|umr:103675048|K00182 wingless-type MMTV integration site family, member 2 | (RefSeq) WNT2B; Wnt family member 2B	mTOR signaling pathway (ko04150);; Wnt signaling pathway (ko04310);; Hippo signaling pathway (ko04390);; Signaling pathways regulating pluripotency of stem cells (ko04550);; Melanogenesis (ko04916);; Cushing syndrome (ko04934);; Alzheimer disease (ko05010);; Human papillomavirus infection (ko05165);; Pathways in cancer (ko05200);; Proteoglycans in cancer (ko05205);; Basal cell carcinoma (ko05217)…	[T]	Signal transduction mechanisms	wnt family	Protein Wnt-2b OS=Homo sapiens OX=9606 GN=WNT2B PE=1 SV=2	O	Posttranslational modification, protein turnover, chaperones	protein Wnt-2b isoform WNT-2B1 [Homo sapiens]	molecular function: binding (GO:0005488);; cellular component: extracellular region (GO:0005576);; biological process: multicellular organismal process (GO:0032501);; biological process: developmental process (GO:0032502);; biological process: single-organism process (GO:0044699);; biological process: cellular process (GO:0009987);; biological process: signaling (GO:0023052);; biological process:…
ENSG00000134294	SLC38A2	283.225	307.165	262.525	64.4267	8.87821e-21	2.05493	up	2.52824e-23	2.19354	up	8.57976e-20	2.0008	up	--	--	Cellular Component: brush border (GO:0005903);; Biological Process: female pregnancy (GO:0007565);; Molecular Function: L-glutamine transmembrane transporter activity (GO:0015186);; Molecular Function: L-serine transmembrane transporter activity (GO:0015194);; Cellular Component: integral component of membrane (GO:0016021);; Biological Process: cerebral cortex development (GO:0021987);; Cellular …	K14207|6.8e-277|hsa:54407|K14207 solute carrier family 38 (sodium-coupled neutral amino acid transporter), member 2 | (RefSeq) SLC38A2, ATA2, PRO1068, SAT2, SNAT2; solute carrier family 38 member 2	Glutamatergic synapse (ko04724);; GABAergic synapse (ko04727);; Protein digestion and absorption (ko04974)	[E]	Amino acid transport and metabolism	Transmembrane amino acid transporter protein	Sodium-coupled neutral amino acid transporter 2 OS=Homo sapiens OX=9606 GN=SLC38A2 PE=1 SV=2	E	Amino acid transport and metabolism	sodium-coupled neutral amino acid transporter 2 isoform 1 [Homo sapiens]	cellular component: cell (GO:0005623);; cellular component: cell part (GO:0044464);; biological process: reproduction (GO:0000003);; biological process: reproductive process (GO:0022414);; biological process: multicellular organismal process (GO:0032501);; biological process: multi-organism process (GO:0051704);; molecular function: transporter activity (GO:0005215);; biological process: single-o…
ENSG00000134516	DOCK2	1.00516	1.04988	1.13224	0.183032	1.29308e-08	1.88814	up	6.74351e-11	2.10402	up	6.6381e-08	1.818	up	--	--	Molecular Function: guanyl-nucleotide exchange factor activity (GO:0005085);; Biological Process: small GTPase mediated signal transduction (GO:0007264);; Biological Process: actin cytoskeleton organization (GO:0030036);;	K12367|0.0e+00|hsa:1794|K12367 dedicator of cytokinesis protein 2 | (RefSeq) DOCK2, IMD40; dedicator of cytokinesis 2	Chemokine signaling pathway (ko04062)	[T]	Signal transduction mechanisms	DOCK N-terminus	Dedicator of cytokinesis protein 2 OS=Homo sapiens OX=9606 GN=DOCK2 PE=1 SV=2	S	Function unknown	DOCK2, partial [Homo sapiens]	molecular function: molecular function regulator (GO:0098772);; biological process: biological regulation (GO:0065007);; biological process: cellular process (GO:0009987);; biological process: signaling (GO:0023052);; biological process: single-organism process (GO:0044699);; biological process: response to stimulus (GO:0050896);; biological process: cellular component organization or biogenesis …
ENSG00000134548	SPX	14.6354	10.027	10.1781	0.024966	1.52056e-85	8.46877	up	6.06956e-73	7.92389	up	8.13186e-73	7.95292	up	--	--	Molecular Function: neuropeptide hormone activity (GO:0005184);;	--	--	--	--	Neuropeptide secretory protein family, NPQ, spexin	Spexin OS=Homo sapiens OX=9606 GN=SPX PE=1 SV=1	S	Function unknown	spexin precursor [Homo sapiens]	molecular function: binding (GO:0005488)
ENSG00000134802	SLC43A3	102.737	103.133	105.171	26.4324	2.47989e-17	1.87003	up	8.61648e-18	1.89781	up	6.57806e-17	1.84538	up	--	--	Cellular Component: integral component of membrane (GO:0016021);; Molecular Function: transmembrane transporter activity (GO:0022857);;	K08230|1.3e-272|hsa:29015|K08230 MFS transporter, LAT3 family, solute carrier family 43, member 3 | (RefSeq) SLC43A3, EEG1, ENBT1, FOAP-13, PRO1659, SEEEG-1; solute carrier family 43 member 3	--	--	--	Major Facilitator Superfamily	Solute carrier family 43 member 3 OS=Homo sapiens OX=9606 GN=SLC43A3 PE=1 SV=2	U	Intracellular trafficking, secretion, and vesicular transport	solute carrier family 43 member 3 isoform 1 [Homo sapiens]	cellular component: membrane (GO:0016020);; cellular component: membrane part (GO:0044425);; molecular function: transporter activity (GO:0005215);; biological process: localization (GO:0051179)
ENSG00000134940	ACRV1	0.419383	0.472851	0.540989	0.066327	0.000459034	2.35121	up	2.20812e-05	2.53283	up	6.95353e-06	2.74906	up	--	--	Cellular Component: acrosomal vesicle (GO:0001669);; Cellular Component: cellular_component (GO:0005575);; Cellular Component: intracellular (GO:0005622);; Cellular Component: cell (GO:0005623);; Cellular Component: cytoplasm (GO:0005737);; Biological Process: multicellular organism development (GO:0007275);; Biological Process: biological_process (GO:0008150);; Cellular Component: endomembrane s…	--	--	--	--	--	Acrosomal protein SP-10 OS=Homo sapiens OX=9606 GN=ACRV1 PE=1 SV=2	S	Function unknown	acrosomal protein SP-10 isoform a precursor [Homo sapiens]	cellular component: cell (GO:0005623);; cellular component: organelle (GO:0043226);; cellular component: cell part (GO:0044464);; biological process: multicellular organismal process (GO:0032501);; biological process: developmental process (GO:0032502);; biological process: single-organism process (GO:0044699)
ENSG00000134954	ETS1	114.601	116.514	102.214	21.3643	1.3344e-25	2.32363	up	1.23507e-25	2.32493	up	1.47294e-22	2.16446	up	--	--	Molecular Function: transcription factor activity, sequence-specific DNA binding (GO:0003700);; Cellular Component: nucleus (GO:0005634);; Cellular Component: host cell nucleus (GO:0042025);; Molecular Function: sequence-specific DNA binding (GO:0043565);;	K02678|9.5e-268|pon:100444400|K02678 C-ets-1 | (RefSeq) ETS1; protein C-ets-1 isoform X1	Ras signaling pathway (ko04014);; Cellular senescence (ko04218);; Human T-cell leukemia virus 1 infection (ko05166);; Pathways in cancer (ko05200);; Renal cell carcinoma (ko05211)	[K]	Transcription	Ets-domain	Protein C-ets-1 OS=Homo sapiens OX=9606 GN=ETS1 PE=1 SV=1	K	Transcription	protein C-ets-1 isoform 1 [Homo sapiens]	molecular function: nucleic acid binding transcription factor activity (GO:0001071);; biological process: biological regulation (GO:0065007);; cellular component: cell (GO:0005623);; cellular component: organelle (GO:0043226);; cellular component: cell part (GO:0044464);; cellular component: other organism (GO:0044215);; cellular component: other organism part (GO:0044217);; molecular function: b…
ENSG00000135069	PSAT1	151.896	163.489	150.821	26.2213	2.42332e-28	2.46745	up	1.45957e-30	2.5739	up	1.78315e-28	2.47356	up	[HE]	Coenzyme transport and metabolism;; Amino acid transport and metabolism	Molecular Function: O-phospho-L-serine:2-oxoglutarate aminotransferase activity (GO:0004648);; Cellular Component: cytosol (GO:0005829);; Biological Process: L-serine biosynthetic process (GO:0006564);;	K00831|1.3e-213|ggo:101154351|K00831 phosphoserine aminotransferase [EC:2.6.1.52] | (RefSeq) PSAT1; phosphoserine aminotransferase isoform X1	Glycine, serine and threonine metabolism (ko00260);; Cysteine and methionine metabolism (ko00270);; Vitamin B6 metabolism (ko00750);; Carbon metabolism (ko01200);; Biosynthesis of amino acids (ko01230)	[HE]	Coenzyme transport and metabolism;; Amino acid transport and metabolism	Aminotransferase class-V	Phosphoserine aminotransferase OS=Homo sapiens OX=9606 GN=PSAT1 PE=1 SV=2	E	Amino acid transport and metabolism	phosphoserine aminotransferase isoform X1 [Pan troglodytes]	molecular function: catalytic activity (GO:0003824);; cellular component: cell (GO:0005623);; cellular component: cell part (GO:0044464);; biological process: metabolic process (GO:0008152);; biological process: cellular process (GO:0009987);; biological process: single-organism process (GO:0044699)
ENSG00000135116	HRK	0.603703	0.4652	0.653213	0.090546	1.99301e-11	2.61846	up	3.01623e-08	2.23863	up	6.87137e-13	2.73748	up	--	--	Cellular Component: cellular_component (GO:0005575);; Cellular Component: intracellular (GO:0005622);; Cellular Component: cell (GO:0005623);; Cellular Component: cytoplasm (GO:0005737);; Cellular Component: mitochondrion (GO:0005739);; Biological Process: apoptotic process (GO:0006915);; Biological Process: response to stress (GO:0006950);; Biological Process: cell communication (GO:0007154);; B…	K02512|5.0e-45|aju:113595095|K02512 activator of apoptosis harakiri | (RefSeq) HRK; activator of apoptosis harakiri	Apoptosis (ko04210)	--	--	Activator of apoptosis harakiri	Activator of apoptosis harakiri OS=Homo sapiens OX=9606 GN=HRK PE=1 SV=1	S	Function unknown	activator of apoptosis harakiri [Homo sapiens]	cellular component: cell (GO:0005623);; cellular component: cell part (GO:0044464);; cellular component: organelle (GO:0043226);; biological process: cellular process (GO:0009987);; biological process: single-organism process (GO:0044699);; biological process: response to stimulus (GO:0050896);; biological process: biological regulation (GO:0065007);; cellular component: membrane (GO:0016020)
ENSG00000135269	TES	90.9177	87.6293	85.8078	14.62	4.34628e-31	2.60889	up	1.5169e-29	2.53425	up	1.05906e-29	2.54174	up	--	--	Cellular Component: cytosol (GO:0005829);; Cellular Component: plasma membrane (GO:0005886);; Cellular Component: focal adhesion (GO:0005925);; Molecular Function: zinc ion binding (GO:0008270);; Cellular Component: cell junction (GO:0030054);; Biological Process: regulation of cell proliferation (GO:0042127);;	K04511|2.1e-85|myi:110442496|K04511 prickle | (RefSeq) protein prickle-like	Wnt signaling pathway (ko04310)	[TZR]	Signal transduction mechanisms;; Cytoskeleton;; General function prediction only	PET Domain	Testin OS=Homo sapiens OX=9606 GN=TES PE=1 SV=1	O	Posttranslational modification, protein turnover, chaperones	testin [Pan troglodytes]	cellular component: cell (GO:0005623);; cellular component: cell part (GO:0044464);; cellular component: membrane (GO:0016020);; cellular component: cell junction (GO:0030054);; molecular function: binding (GO:0005488);; biological process: biological regulation (GO:0065007)
ENSG00000135318	NT5E	157.079	141.024	149.918	22.0076	3.16442e-34	2.74031	up	7.39789e-31	2.5819	up	4.02914e-33	2.68832	up	[FV]	Nucleotide transport and metabolism;; Defense mechanisms	Molecular Function: nucleotide binding (GO:0000166);; Biological Process: nucleotide catabolic process (GO:0009166);; Cellular Component: integral component of membrane (GO:0016021);; Molecular Function: hydrolase activity, acting on ester bonds (GO:0016788);; Molecular Function: metal ion binding (GO:0046872);;	K19970|8.3e-302|hsa:4907|K19970 5'-nucleotidase [EC:3.1.3.5] | (RefSeq) NT5E, CALJA, CD73, E5NT, NT, NT5, NTE, eN, eNT; 5'-nucleotidase ecto	Purine metabolism (ko00230);; Pyrimidine metabolism (ko00240);; Nicotinate and nicotinamide metabolism (ko00760)	[F]	Nucleotide transport and metabolism	5'-nucleotidase, C-terminal domain	5'-nucleotidase OS=Homo sapiens OX=9606 GN=NT5E PE=1 SV=1	F	Nucleotide transport and metabolism	5'-nucleotidase isoform 2 preproprotein [Homo sapiens]	molecular function: binding (GO:0005488);; biological process: metabolic process (GO:0008152);; biological process: cellular process (GO:0009987);; biological process: single-organism process (GO:0044699);; cellular component: membrane (GO:0016020);; cellular component: membrane part (GO:0044425);; molecular function: catalytic activity (GO:0003824)
ENSG00000135373	EHF	0.854157	0.941642	0.5372	0.086859	7.79284e-05	2.10926	up	8.18562e-08	2.59793	up	1.34875e-06	2.44478	up	--	--	Molecular Function: transcription factor activity, sequence-specific DNA binding (GO:0003700);; Cellular Component: nucleoplasm (GO:0005654);; Cellular Component: Golgi apparatus (GO:0005794);; Biological Process: transcription from RNA polymerase II promoter (GO:0006366);; Biological Process: epithelial cell differentiation (GO:0030855);; Cellular Component: host cell nucleus (GO:0042025);; Mole…	K17102|2.4e-181|hsa:26298|K17102 ETS homologous factor | (RefSeq) EHF, ESE3, ESE3B, ESEJ; ETS homologous factor	--	[K]	Transcription	Ets-domain	ETS homologous factor OS=Homo sapiens OX=9606 GN=EHF PE=2 SV=1	K	Transcription	ETS homologous factor isoform 2 [Homo sapiens]	molecular function: nucleic acid binding transcription factor activity (GO:0001071);; biological process: biological regulation (GO:0065007);; cellular component: cell (GO:0005623);; cellular component: organelle (GO:0043226);; cellular component: organelle part (GO:0044422);; cellular component: cell part (GO:0044464);; biological process: metabolic process (GO:0008152);; biological process: cel…
ENSG00000135406	PRPH	0.55614	0.836125	1.10889	0.115331	4.75364e-06	2.1003	up	2.84602e-09	2.55882	up	1.44701e-12	2.9511	up	--	--	Molecular Function: structural molecule activity (GO:0005198);; Cellular Component: type III intermediate filament (GO:0045098);; Biological Process: intermediate filament cytoskeleton organization (GO:0045104);;	K07607|7.1e-244|ggo:101153188|K07607 peripherin | (RefSeq) PRPH; peripherin	Amyotrophic lateral sclerosis (ko05014)	--	--	Intermediate filament protein	Peripherin OS=Homo sapiens OX=9606 GN=PRPH PE=1 SV=2	Z	Cytoskeleton	peripherin [Homo sapiens]	molecular function: structural molecule activity (GO:0005198);; cellular component: cell (GO:0005623);; cellular component: organelle (GO:0043226);; cellular component: organelle part (GO:0044422);; cellular component: cell part (GO:0044464);; cellular component: supramolecular complex (GO:0099080);; biological process: cellular process (GO:0009987);; biological process: single-organism process (…
ENSG00000135407	AVIL	3.69696	4.24578	3.83148	0.198551	9.92269e-33	4.06181	up	6.97993e-36	4.21304	up	5.77115e-34	4.14214	up	--	--	Molecular Function: calcium ion binding (GO:0005509);; Molecular Function: phosphatidylinositol-4,5-bisphosphate binding (GO:0005546);; Biological Process: actin nucleation (GO:0045010);; Biological Process: actin filament severing (GO:0051014);; Molecular Function: actin filament binding (GO:0051015);; Biological Process: actin filament capping (GO:0051693);;	K08017|0.0e+00|hsa:10677|K08017 advillin | (RefSeq) AVIL, ADVIL, DOC6, NPHS21, p92; advillin	--	[Z]	Cytoskeleton	Gelsolin repeat	Advillin OS=Homo sapiens OX=9606 GN=AVIL PE=1 SV=3	S	Function unknown	advillin [Homo sapiens]	molecular function: binding (GO:0005488);; biological process: cellular process (GO:0009987);; biological process: single-organism process (GO:0044699);; biological process: biological regulation (GO:0065007);; biological process: cellular component organization or biogenesis (GO:0071840)
ENSG00000135436	FAM186B	3.94482	5.06464	4.85043	0.492049	8.95677e-27	3.43314	up	4.45304e-32	3.7217	up	2.49409e-31	3.69516	up	--	--	Cellular Component: cellular_component (GO:0005575);; Cellular Component: macromolecular complex (GO:0032991);;	--	--	--	--	--	Protein FAM186B OS=Homo sapiens OX=9606 GN=FAM186B PE=2 SV=2	S	Function unknown	FAM186B isoform 2 [Pan troglodytes]	cellular component: macromolecular complex (GO:0032991)
ENSG00000135437	RDH5	4.09209	6.03393	12.0614	0.605571	2.22999e-13	2.57714	up	1.81057e-21	3.16365	up	8.87776e-39	4.13773	up	[IQR]	Lipid transport and metabolism;; Secondary metabolites biosynthesis, transport and catabolism;; General function prediction only	Biological Process: retinoid metabolic process (GO:0001523);; Molecular Function: retinol dehydrogenase activity (GO:0004745);; Cellular Component: endoplasmic reticulum lumen (GO:0005788);; Cellular Component: cell body (GO:0044297);;	K00061|2.1e-183|hsa:5959|K00061 11-cis-retinol dehydrogenase [EC:1.1.1.315] | (RefSeq) RDH5, 9cRDH, HSD17B9, RDH1, SDR9C5; retinol dehydrogenase 5	Retinol metabolism (ko00830)	[QR]	Secondary metabolites biosynthesis, transport and catabolism;; General function prediction only	short chain dehydrogenase	Retinol dehydrogenase 5 OS=Homo sapiens OX=9606 GN=RDH5 PE=1 SV=1	S	Function unknown	retinol dehydrogenase 5 precursor [Homo sapiens]	biological process: metabolic process (GO:0008152);; biological process: cellular process (GO:0009987);; biological process: single-organism process (GO:0044699);; molecular function: catalytic activity (GO:0003824);; cellular component: cell (GO:0005623);; cellular component: membrane-enclosed lumen (GO:0031974);; cellular component: organelle (GO:0043226);; cellular component: organelle part (G…
ENSG00000135480	KRT7	2.66623	2.153	3.10461	0.066637	4.07287e-25	4.94267	up	2.50962e-21	4.62652	up	9.54419e-29	5.16309	up	--	--	Cellular Component: keratin filament (GO:0045095);;	K07605|1.6e-243|hsa:3855|K07605 type II keratin, basic | (RefSeq) KRT7, CK7, K2C7, K7, SCL; keratin 7	--	--	--	Intermediate filament protein	Keratin, type II cytoskeletal 7 OS=Homo sapiens OX=9606 GN=KRT7 PE=1 SV=5	S	Function unknown	keratin, type II cytoskeletal 7 [Homo sapiens]	cellular component: cell (GO:0005623);; cellular component: organelle (GO:0043226);; cellular component: organelle part (GO:0044422);; cellular component: cell part (GO:0044464);; cellular component: supramolecular complex (GO:0099080)
ENSG00000135525	MAP7	0.203523	0.371359	0.435426	0	1.27809e-08	8.05198	up	1.05474e-13	8.96671	up	1.33317e-16	9.13628	up	--	--	Biological Process: microtubule cytoskeleton organization (GO:0000226);; Cellular Component: cytosol (GO:0005829);; Cellular Component: microtubule cytoskeleton (GO:0015630);; Cellular Component: axon (GO:0030424);;	K10433|7.0e-297|ggo:101143245|K10433 microtubule-associated protein 7 | (RefSeq) MAP7; ensconsin isoform X1	--	--	--	MAP7 (E-MAP-115) family	Ensconsin OS=Homo sapiens OX=9606 GN=MAP7 PE=1 SV=1	Z	Cytoskeleton	ensconsin isoform 2 [Homo sapiens]	biological process: cellular process (GO:0009987);; biological process: cellular component organization or biogenesis (GO:0071840);; cellular component: cell (GO:0005623);; cellular component: cell part (GO:0044464);; cellular component: organelle (GO:0043226)
ENSG00000135604	STX11	1.4123	1.20258	0.986493	0.029412	1.14435e-17	5.42131	up	2.4462e-16	5.20191	up	5.08467e-13	4.93347	up	--	--	Molecular Function: SNARE binding (GO:0000149);; Biological Process: regulation of neurotransmitter levels (GO:0001505);; Biological Process: cell activation (GO:0001775);; Biological Process: cell killing (GO:0001906);; Biological Process: leukocyte mediated cytotoxicity (GO:0001909);; Biological Process: T cell mediated cytotoxicity (GO:0001913);; Biological Process: natural killer cell mediate…	K08487|9.9e-156|hsa:8676|K08487 syntaxin 11 | (RefSeq) STX11, FHL4, HLH4, HPLH4; syntaxin 11	SNARE interactions in vesicular transport (ko04130)	[U]	Intracellular trafficking, secretion, and vesicular transport	Syntaxin	Syntaxin-11 OS=Homo sapiens OX=9606 GN=STX11 PE=1 SV=1	U	Intracellular trafficking, secretion, and vesicular transport	syntaxin-11 isoform X1 [Homo sapiens]	molecular function: binding (GO:0005488);; biological process: biological regulation (GO:0065007);; biological process: cellular process (GO:0009987);; biological process: single-organism process (GO:0044699);; biological process: cell killing (GO:0001906);; biological process: immune system process (GO:0002376);; biological process: response to stimulus (GO:0050896);; cellular component: cell (G…
ENSG00000135835	KIAA1614	0.952617	0.942622	1.16955	0.215443	5.76871e-13	2.04872	up	1.86966e-12	1.99115	up	3.42747e-17	2.35668	up	--	--	--	K24195|0.0e+00|nle:100598408|K24195 xenotropic and polytropic retrovirus receptor 1 | (RefSeq) XPR1; xenotropic and polytropic retrovirus receptor 1	--	--	--	Domain of unknown function (DUF4685)	Uncharacterized protein KIAA1614 OS=Homo sapiens OX=9606 GN=KIAA1614 PE=2 SV=3	S	Function unknown	uncharacterized protein KIAA1614 [Homo sapiens]	--
ENSG00000135842	FAM129A	60.0381	68.7894	62.8904	1.65767	7.76263e-90	5.07641	up	1.26344e-95	5.28032	up	3.02501e-92	5.16378	up	--	--	Biological Process: regulation of protein phosphorylation (GO:0001932);; Biological Process: negative regulation of protein phosphorylation (GO:0001933);; Biological Process: positive regulation of protein phosphorylation (GO:0001934);; Cellular Component: cellular_component (GO:0005575);; Cellular Component: intracellular (GO:0005622);; Cellular Component: cell (GO:0005623);; Cellular Component:…	K11703|3.4e-24|nni:104013853|K11703 collagen beta-1,O-galactosyltransferase [EC:2.4.1.50] | (RefSeq) COLGALT1; LOW QUALITY PROTEIN: procollagen galactosyltransferase 1	Lysine degradation (ko00310);; Other types of O-glycan biosynthesis (ko00514)	--	--	--	Protein Niban 1 OS=Homo sapiens OX=9606 GN=NIBAN1 PE=1 SV=1	O	Posttranslational modification, protein turnover, chaperones	protein Niban 1 [Homo sapiens]	biological process: biological regulation (GO:0065007);; cellular component: cell (GO:0005623);; cellular component: cell part (GO:0044464);; cellular component: organelle (GO:0043226);; cellular component: organelle part (GO:0044422);; cellular component: membrane (GO:0016020);; biological process: response to stimulus (GO:0050896);; biological process: cellular process (GO:0009987)
ENSG00000135951	TSGA10	0.320192	0.317413	0.44505	0.055348	3.08791e-05	2.36704	up	5.10908e-05	2.30434	up	8.42662e-07	2.64353	up	--	--	Cellular Component: cytoplasm (GO:0005737);; Biological Process: spermatogenesis (GO:0007283);; Biological Process: cell projection assembly (GO:0030031);; Cellular Component: sperm fibrous sheath (GO:0035686);; Cellular Component: neuron projection (GO:0043005);; Cellular Component: sperm principal piece (GO:0097228);;	K16461|6.1e-58|pcan:112560742|K16461 centrosomal protein CEP135 | (RefSeq) centrosomal protein of 135 kDa-like isoform X1	--	--	--	--	Testis-specific gene 10 protein OS=Homo sapiens OX=9606 GN=TSGA10 PE=1 SV=1	S	Function unknown	testis-specific gene 10 protein isoform 1 [Homo sapiens]	cellular component: cell (GO:0005623);; cellular component: cell part (GO:0044464);; biological process: reproduction (GO:0000003);; biological process: reproductive process (GO:0022414);; biological process: multicellular organismal process (GO:0032501);; biological process: single-organism process (GO:0044699);; biological process: multi-organism process (GO:0051704);; biological process: cellu…
ENSG00000136010	ALDH1L2	32.6876	33.1422	32.3103	4.33536	4.85073e-35	2.79757	up	6.32487e-36	2.83633	up	2.87096e-35	2.8067	up	[C]	Energy production and conversion	Cellular Component: cytoplasm (GO:0005737);; Biological Process: one-carbon metabolic process (GO:0006730);; Biological Process: biosynthetic process (GO:0009058);; Biological Process: 10-formyltetrahydrofolate catabolic process (GO:0009258);; Molecular Function: formyltetrahydrofolate dehydrogenase activity (GO:0016155);; Molecular Function: oxidoreductase activity, acting on the aldehyde or oxo…	K00289|0.0e+00|hsa:160428|K00289 formyltetrahydrofolate dehydrogenase [EC:1.5.1.6] | (RefSeq) ALDH1L2, mtFDH; aldehyde dehydrogenase 1 family member L2	One carbon pool by folate (ko00670)	[F]	Nucleotide transport and metabolism	Aldehyde dehydrogenase family	Mitochondrial 10-formyltetrahydrofolate dehydrogenase OS=Homo sapiens OX=9606 GN=ALDH1L2 PE=1 SV=2	C	Energy production and conversion	mitochondrial 10-formyltetrahydrofolate dehydrogenase precursor [Homo sapiens]	cellular component: cell (GO:0005623);; cellular component: cell part (GO:0044464);; biological process: metabolic process (GO:0008152);; biological process: cellular process (GO:0009987);; biological process: single-organism process (GO:0044699);; molecular function: catalytic activity (GO:0003824)
ENSG00000136040	PLXNC1	2.69302	2.85892	2.407	1.2173	1.26263e-12	1.99775	up	3.53278e-13	2.02247	up	2.16267e-12	1.9796	up	--	--	Molecular Function: semaphorin receptor activity (GO:0017154);;	K06572|0.0e+00|hsa:10154|K06572 plexin C | (RefSeq) PLXNC1, CD232, PLXN-C1, VESPR; plexin C1	Axon guidance (ko04360)	[T]	Signal transduction mechanisms	Plexin cytoplasmic RasGAP domain	Plexin-C1 OS=Homo sapiens OX=9606 GN=PLXNC1 PE=1 SV=1	U	Intracellular trafficking, secretion, and vesicular transport	plexin-C1 precursor [Homo sapiens]	molecular function: signal transducer activity (GO:0004871);; molecular function: molecular transducer activity (GO:0060089);; biological process: cellular process (GO:0009987);; biological process: signaling (GO:0023052);; biological process: single-organism process (GO:0044699);; biological process: response to stimulus (GO:0050896);; biological process: biological regulation (GO:0065007)
ENSG00000136048	DRAM1	16.8891	16.7726	15.3523	4.6562	1.99394e-14	1.7492	up	2.81754e-14	1.73621	up	1.97209e-12	1.60918	up	--	--	Cellular Component: integral component of membrane (GO:0016021);;	K21955|3.7e-132|ggo:101124675|K21955 DNA damage-regulated autophagy modulator protein 1 | (RefSeq) DRAM1; DNA damage-regulated autophagy modulator protein 1	--	[S]	Function unknown	Frag1/DRAM/Sfk1 family	DNA damage-regulated autophagy modulator protein 1 OS=Homo sapiens OX=9606 GN=DRAM1 PE=1 SV=1	S	Function unknown	DNA damage-regulated autophagy modulator protein 1 [Homo sapiens]	cellular component: membrane (GO:0016020);; cellular component: membrane part (GO:0044425)
ENSG00000136068	FLNB	65.0342	79.1207	73.1972	17.4977	3.80086e-16	1.78603	up	6.11025e-21	2.06721	up	4.19785e-19	1.96468	up	--	--	Molecular Function: actin binding (GO:0003779);; Biological Process: actin cytoskeleton organization (GO:0030036);; Biological Process: cell differentiation (GO:0030154);;	K04437|0.0e+00|hsa:2317|K04437 filamin | (RefSeq) FLNB, ABP-278, ABP-280, AOI, FH1, FLN-B, FLN1L, LRS1, SCT, TABP, TAP; filamin B	MAPK signaling pathway (ko04010);; Focal adhesion (ko04510);; Salmonella infection (ko05132);; Proteoglycans in cancer (ko05205)	[Z]	Cytoskeleton	Filamin/ABP280 repeat	Filamin-B OS=Homo sapiens OX=9606 GN=FLNB PE=1 SV=2	Z	Cytoskeleton	filamin-B isoform 2 [Homo sapiens]	molecular function: binding (GO:0005488);; biological process: cellular process (GO:0009987);; biological process: single-organism process (GO:0044699);; biological process: cellular component organization or biogenesis (GO:0071840);; biological process: developmental process (GO:0032502)
ENSG00000136383	ALPK3	0.472481	0.522782	0.562823	0.023177	5.82867e-24	4.24169	up	2.33768e-26	4.38584	up	1.48099e-27	4.50416	up	--	--	Molecular Function: protein serine/threonine kinase activity (GO:0004674);; Molecular Function: ATP binding (GO:0005524);;	K08868|0.0e+00|hsa:57538|K08868 alpha-kinase | (RefSeq) ALPK3, CMH27, MAK, MIDORI; alpha kinase 3	--	--	--	Alpha-kinase family	Alpha-protein kinase 3 OS=Homo sapiens OX=9606 GN=ALPK3 PE=1 SV=2	S	Function unknown	RecName: Full=Alpha-protein kinase 3; AltName: Full=Muscle alpha-protein kinase [Homo sapiens]	molecular function: catalytic activity (GO:0003824);; biological process: metabolic process (GO:0008152);; biological process: cellular process (GO:0009987);; molecular function: binding (GO:0005488)
ENSG00000136630	HLX	1.33847	1.39944	1.42408	0.333588	2.82068e-07	1.91545	up	7.70219e-08	1.97583	up	4.91032e-08	2.02079	up	--	--	Cellular Component: nucleus (GO:0005634);; Biological Process: regulation of transcription, DNA-templated (GO:0006355);; Molecular Function: sequence-specific DNA binding (GO:0043565);;	K09339|2.0e-201|hsa:3142|K09339 homeobox protein HLX1 | (RefSeq) HLX, HB24, HLX1; H2.0 like homeobox	--	[R]	General function prediction only	Homeodomain	H2.0-like homeobox protein OS=Homo sapiens OX=9606 GN=HLX PE=1 SV=3	K	Transcription	H2.0-like homeobox protein [Homo sapiens]	cellular component: cell (GO:0005623);; cellular component: organelle (GO:0043226);; cellular component: cell part (GO:0044464);; biological process: biological regulation (GO:0065007);; molecular function: binding (GO:0005488)
ENSG00000136868	SLC31A1	37.3208	39.644	39.0251	8.89456	4.10751e-19	1.98481	up	1.3155e-20	2.06898	up	1.88889e-20	2.06179	up	--	--	Molecular Function: copper ion transmembrane transporter activity (GO:0005375);; Cellular Component: late endosome (GO:0005770);; Cellular Component: plasma membrane (GO:0005886);; Biological Process: cellular copper ion homeostasis (GO:0006878);; Cellular Component: integral component of membrane (GO:0016021);; Cellular Component: neuronal cell body (GO:0043025);; Cellular Component: recycling e…	K14686|1.7e-87|csab:103218995|K14686 solute carrier family 31 (copper transporter), member 1 | (RefSeq) SLC31A1; solute carrier family 31 member 1	Platinum drug resistance (ko01524);; Mineral absorption (ko04978)	[P]	Inorganic ion transport and metabolism	Ctr copper transporter family	High affinity copper uptake protein 1 OS=Homo sapiens OX=9606 GN=SLC31A1 PE=1 SV=1	P	Inorganic ion transport and metabolism	high affinity copper uptake protein 1 [Macaca mulatta]	molecular function: transporter activity (GO:0005215);; biological process: localization (GO:0051179);; cellular component: cell (GO:0005623);; cellular component: organelle (GO:0043226);; cellular component: cell part (GO:0044464);; cellular component: membrane (GO:0016020);; biological process: cellular process (GO:0009987);; biological process: single-organism process (GO:0044699);; biological…
ENSG00000136997	MYC	39.7529	40.8538	36.1185	4.04563	9.03733e-43	3.29094	up	4.12945e-44	3.34292	up	1.00493e-39	3.15593	up	--	--	Biological Process: negative regulation of transcription from RNA polymerase II promoter (GO:0000122);; Biological Process: re-entry into mitotic cell cycle (GO:0000320);; Biological Process: ovarian follicle development (GO:0001541);; Biological Process: in utero embryonic development (GO:0001701);; Molecular Function: double-stranded DNA binding (GO:0003690);; Molecular Function: transcription …	K04377|8.6e-239|hsa:4609|K04377 Myc proto-oncogene protein | (RefSeq) MYC, MRTL, MYCC, bHLHe39, c-Myc; MYC proto-oncogene, bHLH transcription factor	MAPK signaling pathway (ko04010);; ErbB signaling pathway (ko04012);; Cell cycle (ko04110);; PI3K-Akt signaling pathway (ko04151);; Cellular senescence (ko04218);; Wnt signaling pathway (ko04310);; TGF-beta signaling pathway (ko04350);; Hippo signaling pathway (ko04390);; Signaling pathways regulating pluripotency of stem cells (ko04550);; JAK-STAT signaling pathway (ko04630);; Thyroid hormone si…	--	--	Myc amino-terminal region	Myc proto-oncogene protein OS=Homo sapiens OX=9606 GN=MYC PE=1 SV=1	K	Transcription	myc proto-oncogene protein isoform 1 [Homo sapiens]	biological process: biological regulation (GO:0065007);; biological process: cellular process (GO:0009987);; biological process: single-organism process (GO:0044699);; biological process: reproduction (GO:0000003);; biological process: reproductive process (GO:0022414);; biological process: multicellular organismal process (GO:0032501);; biological process: developmental process (GO:0032502);; bi…
ENSG00000137821	LRRC49	10.0209	8.41813	7.95994	2.83171	4.42995e-23	2.35475	up	1.87844e-20	2.20112	up	9.96525e-19	2.10498	up	--	--	Cellular Component: cellular_component (GO:0005575);; Cellular Component: intracellular (GO:0005622);; Cellular Component: cell (GO:0005623);; Cellular Component: cytoskeleton (GO:0005856);; Cellular Component: organelle (GO:0043226);; Cellular Component: non-membrane-bounded organelle (GO:0043228);; Cellular Component: intracellular organelle (GO:0043229);; Cellular Component: intracellular non-…	K16606|2.4e-301|hsa:54839|K16606 leucine-rich repeat-containing protein 49 | (RefSeq) LRRC49, PGs4; leucine rich repeat containing 49	--	[T]	Signal transduction mechanisms	Leucine-rich repeat	Leucine-rich repeat-containing protein 49 OS=Homo sapiens OX=9606 GN=LRRC49 PE=2 SV=2	S	Function unknown	leucine-rich repeat-containing protein 49 isoform 4 [Homo sapiens]	cellular component: cell (GO:0005623);; cellular component: cell part (GO:0044464);; cellular component: organelle (GO:0043226)
ENSG00000137877	SPTBN5	1.95776	2.11208	2.25445	0.049086	8.09156e-57	5.17917	up	7.99197e-60	5.28552	up	2.65604e-62	5.39591	up	--	--	Biological Process: MAPK cascade (GO:0000165);; Biological Process: cell morphogenesis (GO:0000902);; Biological Process: cell morphogenesis involved in differentiation (GO:0000904);; Cellular Component: photoreceptor outer segment (GO:0001750);; Molecular Function: molecular_function (GO:0003674);; Molecular Function: actin binding (GO:0003779);; Molecular Function: guanyl-nucleotide exchange fa…	K06115|0.0e+00|hsa:51332|K06115 spectrin beta | (RefSeq) SPTBN5, BSPECV, HUBSPECV, HUSPECV; spectrin beta, non-erythrocytic 5	--	[Z]	Cytoskeleton	Spectrin repeat	Spectrin beta chain, non-erythrocytic 5 OS=Homo sapiens OX=9606 GN=SPTBN5 PE=1 SV=2	Z	Cytoskeleton	spectrin beta chain, non-erythrocytic 5 [Homo sapiens]	biological process: metabolic process (GO:0008152);; biological process: cellular process (GO:0009987);; biological process: signaling (GO:0023052);; biological process: single-organism process (GO:0044699);; biological process: response to stimulus (GO:0050896);; biological process: biological regulation (GO:0065007);; biological process: developmental process (GO:0032502);; biological process: …
ENSG00000137878	GCOM1	0.204698	0.414463	0.340442	0.025301	3.81262e-05	2.76427	up	1.64934e-11	3.72297	up	1.21676e-09	3.51689	up	--	--	Cellular Component: cellular_component (GO:0005575);; Cellular Component: intracellular (GO:0005622);; Cellular Component: cell (GO:0005623);; Cellular Component: cytoplasm (GO:0005737);; Cellular Component: cytoskeleton (GO:0005856);; Cellular Component: plasma membrane (GO:0005886);; Cellular Component: cell cortex (GO:0005938);; Biological Process: cell communication (GO:0007154);; Biological …	K22031|1.1e-192|hsa:100820829|K22031 myocardial zonula adherens protein | (RefSeq) MYZAP, GCOM1, Gup, MYOZAP; myocardial zonula adherens protein	--	--	--	--	Myocardial zonula adherens protein OS=Homo sapiens OX=9606 GN=MYZAP PE=1 SV=1	Z	Cytoskeleton	GRINL1A combined protein Gcom10 precursor [Homo sapiens]	cellular component: cell (GO:0005623);; cellular component: cell part (GO:0044464);; cellular component: organelle (GO:0043226);; cellular component: membrane (GO:0016020);; biological process: cellular process (GO:0009987);; biological process: biological regulation (GO:0065007);; cellular component: membrane part (GO:0044425);; biological process: signaling (GO:0023052);; cellular component: su…
ENSG00000137962	ARHGAP29	2.5471	3.56848	2.44254	0.476913	1.63991e-18	2.32651	up	8.67552e-27	2.79111	up	1.11914e-17	2.27011	up	--	--	Molecular Function: GTPase activator activity (GO:0005096);; Biological Process: intracellular signal transduction (GO:0035556);;	K20644|0.0e+00|hsa:9411|K20644 Rho GTPase-activating protein 29/45 | (RefSeq) ARHGAP29, PARG1; Rho GTPase activating protein 29	--	[T]	Signal transduction mechanisms	RhoGAP domain	Rho GTPase-activating protein 29 OS=Homo sapiens OX=9606 GN=ARHGAP29 PE=1 SV=2	S	Function unknown	rho GTPase-activating protein 29 isoform a [Homo sapiens]	molecular function: molecular function regulator (GO:0098772);; biological process: biological regulation (GO:0065007);; biological process: cellular process (GO:0009987);; biological process: signaling (GO:0023052);; biological process: single-organism process (GO:0044699);; biological process: response to stimulus (GO:0050896)
ENSG00000138347	MYPN	1.55348	1.55189	1.70634	0.03887	1.06864e-36	5.04224	up	3.54668e-35	4.94055	up	2.87798e-39	5.16202	up	--	--	Cellular Component: plasma membrane (GO:0005886);; Biological Process: cell adhesion (GO:0007155);; Biological Process: axon guidance (GO:0007411);;	K22028|0.0e+00|hsa:84665|K22028 myopalladin | (RefSeq) MYPN, CMD1DD, CMH22, MYOP, NEM11, RCM4; myopalladin	--	--	--	Immunoglobulin I-set domain	Myopalladin OS=Homo sapiens OX=9606 GN=MYPN PE=1 SV=2	S	Function unknown	myopalladin isoform b [Homo sapiens]	cellular component: cell (GO:0005623);; cellular component: membrane (GO:0016020);; cellular component: cell part (GO:0044464);; biological process: biological adhesion (GO:0022610);; biological process: cellular process (GO:0009987);; biological process: multicellular organismal process (GO:0032501);; biological process: developmental process (GO:0032502);; biological process: locomotion (GO:004…
ENSG00000138411	HECW2	0.300573	0.358992	0.243184	0.054058	3.92476e-09	2.20475	up	1.26433e-11	2.45815	up	6.07963e-08	2.0583	up	--	--	Molecular Function: ubiquitin-protein transferase activity (GO:0004842);;	K12168|0.0e+00|hsa:57520|K12168 E3 ubiquitin-protein ligase HECW2 [EC:2.3.2.26] | (RefSeq) HECW2, NDHSAL, NEDL2; HECT, C2 and WW domain containing E3 ubiquitin protein ligase 2	--	[O]	Posttranslational modification, protein turnover, chaperones	HECT-domain (ubiquitin-transferase)	E3 ubiquitin-protein ligase HECW2 OS=Homo sapiens OX=9606 GN=HECW2 PE=1 SV=2	O	Posttranslational modification, protein turnover, chaperones	E3 ubiquitin-protein ligase HECW2 isoform 1 [Homo sapiens]	molecular function: catalytic activity (GO:0003824)
ENSG00000138413	IDH1	109.752	105.082	106.329	27.1679	7.28899e-18	1.90153	up	7.22596e-17	1.84134	up	1.72307e-17	1.88025	up	[C]	Energy production and conversion	Molecular Function: magnesium ion binding (GO:0000287);; Molecular Function: isocitrate dehydrogenase (NADP+) activity (GO:0004450);; Biological Process: tricarboxylic acid cycle (GO:0006099);; Biological Process: isocitrate metabolic process (GO:0006102);; Molecular Function: NAD binding (GO:0051287);;	K00031|4.0e-243|hsa:3417|K00031 isocitrate dehydrogenase [EC:1.1.1.42] | (RefSeq) IDH1, HEL-216, HEL-S-26, IDCD, IDH, IDP, IDPC, PICD; isocitrate dehydrogenase (NADP(+)) 1	Citrate cycle (TCA cycle) (ko00020);; Glutathione metabolism (ko00480);; Carbon metabolism (ko01200);; 2-Oxocarboxylic acid metabolism (ko01210);; Biosynthesis of amino acids (ko01230);; Peroxisome (ko04146);; Central carbon metabolism in cancer (ko05230)	[C]	Energy production and conversion	Isocitrate/isopropylmalate dehydrogenase	Isocitrate dehydrogenase [NADP] cytoplasmic OS=Homo sapiens OX=9606 GN=IDH1 PE=1 SV=2	C	Energy production and conversion	isocitrate dehydrogenase [NADP] cytoplasmic [Homo sapiens]	molecular function: binding (GO:0005488);; molecular function: catalytic activity (GO:0003824);; biological process: metabolic process (GO:0008152);; biological process: single-organism process (GO:0044699);; biological process: cellular process (GO:0009987)
ENSG00000138600	SPPL2A	15.0473	13.6971	12.7887	3.6893	1.73991e-15	1.78087	up	1.69244e-13	1.64905	up	6.24017e-13	1.61142	up	--	--	Cellular Component: plasma membrane (GO:0005886);; Cellular Component: integral component of membrane (GO:0016021);; Biological Process: membrane protein intracellular domain proteolysis (GO:0031293);; Molecular Function: aspartic endopeptidase activity, intramembrane cleaving (GO:0042500);; Cellular Component: intracellular membrane-bounded organelle (GO:0043231);; Biological Process: regulation…	K09596|2.0e-279|hsa:84888|K09596 signal peptide peptidase-like 2A [EC:3.4.23.-] | (RefSeq) SPPL2A, IMP3, PSL2; signal peptide peptidase like 2A	--	[R]	General function prediction only	Signal peptide peptidase	Signal peptide peptidase-like 2A OS=Homo sapiens OX=9606 GN=SPPL2A PE=1 SV=2	U	Intracellular trafficking, secretion, and vesicular transport	signal peptide peptidase-like 2A precursor [Homo sapiens]	cellular component: cell (GO:0005623);; cellular component: membrane (GO:0016020);; cellular component: cell part (GO:0044464);; cellular component: membrane part (GO:0044425);; biological process: metabolic process (GO:0008152);; molecular function: catalytic activity (GO:0003824);; cellular component: organelle (GO:0043226);; biological process: biological regulation (GO:0065007)
ENSG00000138621	PPCDC	7.47102	9.00974	7.88592	2.45459	2.67832e-12	1.78855	up	7.03472e-13	1.82334	up	2.74618e-11	1.71312	up	[H]	Coenzyme transport and metabolism	Molecular Function: catalytic activity (GO:0003824);;	K01598|8.7e-114|hsa:60490|K01598 phosphopantothenoylcysteine decarboxylase [EC:4.1.1.36] | (RefSeq) PPCDC, MDS018, PPC-DC, coaC; phosphopantothenoylcysteine decarboxylase	Pantothenate and CoA biosynthesis (ko00770)	[PD]	Inorganic ion transport and metabolism;; Cell cycle control, cell division, chromosome partitioning	Flavoprotein	Phosphopantothenoylcysteine decarboxylase OS=Homo sapiens OX=9606 GN=PPCDC PE=1 SV=2	H	Coenzyme transport and metabolism	phosphopantothenoylcysteine decarboxylase isoform a [Homo sapiens]	molecular function: catalytic activity (GO:0003824)
ENSG00000138675	FGF5	0.513658	0.401754	0.425812	0.043255	3.30872e-12	3.38026	up	1.38866e-09	3.02268	up	4.48198e-10	3.10656	up	--	--	Molecular Function: fibroblast growth factor receptor binding (GO:0005104);; Cellular Component: extracellular region (GO:0005576);; Molecular Function: growth factor activity (GO:0008083);; Biological Process: fibroblast growth factor receptor signaling pathway (GO:0008543);;	K04358|2.4e-50|hsa:2250|K04358 fibroblast growth factor | (RefSeq) FGF5, HBGF-5, Smag-82, TCMGLY; fibroblast growth factor 5	MAPK signaling pathway (ko04010);; Ras signaling pathway (ko04014);; Rap1 signaling pathway (ko04015);; PI3K-Akt signaling pathway (ko04151);; Regulation of actin cytoskeleton (ko04810);; Pathways in cancer (ko05200);; Melanoma (ko05218);; Breast cancer (ko05224);; Gastric cancer (ko05226)	[T]	Signal transduction mechanisms	Fibroblast growth factor	Fibroblast growth factor 5 OS=Homo sapiens OX=9606 GN=FGF5 PE=1 SV=4	T	Signal transduction mechanisms	fibroblast growth factor 5 isoform X7 [Pan troglodytes]	molecular function: binding (GO:0005488);; cellular component: extracellular region (GO:0005576);; biological process: cellular process (GO:0009987);; biological process: signaling (GO:0023052);; biological process: single-organism process (GO:0044699);; biological process: response to stimulus (GO:0050896);; biological process: biological regulation (GO:0065007)
ENSG00000138685	FGF2	14.5334	14.2392	12.8054	4.01493	5.92481e-16	1.81084	up	2.691e-15	1.76814	up	4.00185e-13	1.6252	up	--	--	Molecular Function: fibroblast growth factor receptor binding (GO:0005104);; Cellular Component: extracellular region (GO:0005576);; Molecular Function: growth factor activity (GO:0008083);; Biological Process: fibroblast growth factor receptor signaling pathway (GO:0008543);;	K18497|3.3e-143|hsa:2247|K18497 fibroblast growth factor 2 | (RefSeq) FGF2, BFGF, FGF-2, FGFB, HBGF-2; fibroblast growth factor 2	EGFR tyrosine kinase inhibitor resistance (ko01521);; MAPK signaling pathway (ko04010);; Ras signaling pathway (ko04014);; Rap1 signaling pathway (ko04015);; PI3K-Akt signaling pathway (ko04151);; Signaling pathways regulating pluripotency of stem cells (ko04550);; Regulation of actin cytoskeleton (ko04810);; Kaposi sarcoma-associated herpesvirus infection (ko05167);; Pathways in cancer (ko05200)…	[T]	Signal transduction mechanisms	Fibroblast growth factor	Fibroblast growth factor 2 OS=Homo sapiens OX=9606 GN=FGF2 PE=1 SV=3	T	Signal transduction mechanisms	fibroblast growth factor 2 isoform 34 kDa [Homo sapiens]	molecular function: binding (GO:0005488);; cellular component: extracellular region (GO:0005576);; biological process: cellular process (GO:0009987);; biological process: signaling (GO:0023052);; biological process: single-organism process (GO:0044699);; biological process: response to stimulus (GO:0050896);; biological process: biological regulation (GO:0065007)
ENSG00000138759	FRAS1	0.262442	0.398551	0.297669	0.034226	8.3936e-14	2.84065	up	2.12308e-18	3.20606	up	2.72492e-16	3.03926	up	[R]	General function prediction only	Cellular Component: integral component of membrane (GO:0016021);;	K23379|0.0e+00|hsa:80144|K23379 extracelluar matrix protein FRAS1 | (RefSeq) FRAS1, FRASRS1; Fraser extracellular matrix complex subunit 1	ECM-receptor interaction (ko04512)	--	--	Cadherin-like	Extracellular matrix protein FRAS1 OS=Homo sapiens OX=9606 GN=FRAS1 PE=1 SV=2	U	Intracellular trafficking, secretion, and vesicular transport	extracellular matrix protein FRAS1 isoform 1 precursor [Homo sapiens]	cellular component: membrane (GO:0016020);; cellular component: membrane part (GO:0044425)
ENSG00000138792	ENPEP	0.196412	0.226985	0.187988	0.024422	6.63783e-07	2.92059	up	4.61878e-08	3.1056	up	1.46128e-06	2.86658	up	[E]	Amino acid transport and metabolism	Cellular Component: lysosomal membrane (GO:0005765);; Molecular Function: zinc ion binding (GO:0008270);; Cellular Component: integral component of membrane (GO:0016021);; Molecular Function: metalloaminopeptidase activity (GO:0070006);;	K11141|0.0e+00|hsa:2028|K11141 glutamyl aminopeptidase [EC:3.4.11.7] | (RefSeq) ENPEP, APA, CD249, gp160; glutamyl aminopeptidase	Renin-angiotensin system (ko04614)	[EO]	Amino acid transport and metabolism;; Posttranslational modification, protein turnover, chaperones	Peptidase family M1 domain	Glutamyl aminopeptidase OS=Homo sapiens OX=9606 GN=ENPEP PE=1 SV=3	E	Amino acid transport and metabolism	glutamyl aminopeptidase isoform 1 [Homo sapiens]	cellular component: cell (GO:0005623);; cellular component: membrane (GO:0016020);; cellular component: organelle (GO:0043226);; cellular component: organelle part (GO:0044422);; cellular component: cell part (GO:0044464);; molecular function: binding (GO:0005488);; cellular component: membrane part (GO:0044425);; molecular function: catalytic activity (GO:0003824);; biological process: metabolic…
ENSG00000139211	AMIGO2	27.2367	29.1528	21.8458	4.51701	5.80271e-25	2.36881	up	9.70014e-28	2.50814	up	1.86435e-19	2.06339	up	--	--	Cellular Component: integral component of membrane (GO:0016021);; Biological Process: negative regulation of apoptotic process (GO:0043066);; Biological Process: positive regulation of synapse assembly (GO:0051965);;	K22529|8.9e-256|ggo:101151625|K22529 amphoterin-induced protein | (RefSeq) AMIGO2; amphoterin-induced protein 2	--	--	--	Leucine rich repeat	Amphoterin-induced protein 2 OS=Homo sapiens OX=9606 GN=AMIGO2 PE=1 SV=1	S	Function unknown	amphoterin-induced protein 2 precursor [Homo sapiens]	cellular component: membrane (GO:0016020);; cellular component: membrane part (GO:0044425);; biological process: biological regulation (GO:0065007)
ENSG00000139269	INHBE	2.9251	3.02972	2.73116	0	1.53465e-40	10.9787	up	8.90312e-42	11.116	up	2.87798e-39	10.9057	up	--	--	Cellular Component: extracellular region (GO:0005576);; Molecular Function: growth factor activity (GO:0008083);;	K22689|1.4e-209|hsa:83729|K22689 inhibin beta E chain | (RefSeq) INHBE; inhibin subunit beta E	Cytokine-cytokine receptor interaction (ko04060);; TGF-beta signaling pathway (ko04350);; Signaling pathways regulating pluripotency of stem cells (ko04550)	[T]	Signal transduction mechanisms	Transforming growth factor beta like domain	Inhibin beta E chain OS=Homo sapiens OX=9606 GN=INHBE PE=1 SV=1	O	Posttranslational modification, protein turnover, chaperones	inhibin beta E chain preproprotein [Homo sapiens]	cellular component: extracellular region (GO:0005576);; molecular function: binding (GO:0005488)
ENSG00000139410	SDSL	11.2137	12.0411	12.8566	1.71375	7.52357e-21	2.52578	up	2.87376e-23	2.65224	up	7.82068e-24	2.69959	up	[E]	Amino acid transport and metabolism	Biological Process: cellular amino acid metabolic process (GO:0006520);; Molecular Function: pyridoxal phosphate binding (GO:0030170);;	K17989|2.1e-186|hsa:113675|K17989 L-serine/L-threonine ammonia-lyase [EC:4.3.1.17 4.3.1.19] | (RefSeq) SDSL, SDH_2, SDS-RS1, TDH, cSDH; serine dehydratase like	Glycine, serine and threonine metabolism (ko00260);; Cysteine and methionine metabolism (ko00270);; Valine, leucine and isoleucine biosynthesis (ko00290);; Carbon metabolism (ko01200);; Biosynthesis of amino acids (ko01230)	[E]	Amino acid transport and metabolism	Pyridoxal-phosphate dependent enzyme	Serine dehydratase-like OS=Homo sapiens OX=9606 GN=SDSL PE=1 SV=1	E	Amino acid transport and metabolism	serine dehydratase-like [Homo sapiens]	biological process: metabolic process (GO:0008152);; biological process: cellular process (GO:0009987);; biological process: single-organism process (GO:0044699);; molecular function: binding (GO:0005488)
ENSG00000139514	SLC7A1	35.9321	42.5032	40.5648	8.6864	5.52186e-19	1.96789	up	2.60382e-23	2.20717	up	2.56357e-22	2.15518	up	[E]	Amino acid transport and metabolism	Molecular Function: arginine transmembrane transporter activity (GO:0015181);; Cellular Component: integral component of membrane (GO:0016021);;	K13863|0.0e+00|hsa:6541|K13863 solute carrier family 7 (cationic amino acid transporter), member 1 | (RefSeq) SLC7A1, ATRC1, CAT-1, ERR, HCAT1, REC1L; solute carrier family 7 member 1	MicroRNAs in cancer (ko05206)	[E]	Amino acid transport and metabolism	Amino acid permease	High affinity cationic amino acid transporter 1 OS=Homo sapiens OX=9606 GN=SLC7A1 PE=1 SV=1	E	Amino acid transport and metabolism	high affinity cationic amino acid transporter 1 [Homo sapiens]	molecular function: transporter activity (GO:0005215);; biological process: single-organism process (GO:0044699);; biological process: localization (GO:0051179);; cellular component: membrane (GO:0016020);; cellular component: membrane part (GO:0044425)
ENSG00000140044	JDP2	1.40291	2.1485	4.38543	0.248851	3.61436e-15	2.39645	up	6.5176e-19	2.65234	up	2.21561e-18	2.63304	up	--	--	Molecular Function: DNA binding (GO:0003677);; Molecular Function: transcription factor activity, sequence-specific DNA binding (GO:0003700);; Cellular Component: nucleus (GO:0005634);; Biological Process: regulation of transcription from RNA polymerase II promoter (GO:0006357);; Biological Process: regulation of histone deacetylation (GO:0031063);;	K09033|8.6e-72|hsa:122953|K09033 jun dimerization protein 2 | (RefSeq) JDP2, JUNDM2; Jun dimerization protein 2	--	[K]	Transcription	bZIP transcription factor	Jun dimerization protein 2 OS=Homo sapiens OX=9606 GN=JDP2 PE=1 SV=1	K	Transcription	jun dimerization protein 2 isoform X1 [Homo sapiens]	molecular function: binding (GO:0005488);; molecular function: nucleic acid binding transcription factor activity (GO:0001071);; biological process: biological regulation (GO:0065007);; cellular component: cell (GO:0005623);; cellular component: organelle (GO:0043226);; cellular component: cell part (GO:0044464)
ENSG00000140105	WARS	336.027	379.864	387.054	57.4177	5.25403e-28	2.4369	up	1.70582e-30	2.55698	up	1.80579e-31	2.60355	up	[J]	Translation, ribosomal structure and biogenesis	Molecular Function: tryptophan-tRNA ligase activity (GO:0004830);; Molecular Function: ATP binding (GO:0005524);; Cellular Component: cytosol (GO:0005829);; Biological Process: tryptophanyl-tRNA aminoacylation (GO:0006436);;	K01867|1.2e-275|hsa:7453|K01867 tryptophanyl-tRNA synthetase [EC:6.1.1.2] | (RefSeq) WARS1, GAMMA-2, HMN9, IFI53, IFP53, WARS; tryptophanyl-tRNA synthetase 1	Aminoacyl-tRNA biosynthesis (ko00970)	[J]	Translation, ribosomal structure and biogenesis	tRNA synthetases class I (W and Y)	Tryptophan--tRNA ligase, cytoplasmic OS=Homo sapiens OX=9606 GN=WARS1 PE=1 SV=2	J	Translation, ribosomal structure and biogenesis	tryptophan--tRNA ligase, cytoplasmic isoform a [Homo sapiens]	molecular function: catalytic activity (GO:0003824);; molecular function: binding (GO:0005488);; cellular component: cell (GO:0005623);; cellular component: cell part (GO:0044464);; biological process: metabolic process (GO:0008152);; biological process: cellular process (GO:0009987);; biological process: single-organism process (GO:0044699)
ENSG00000140488	CELF6	0.502785	0.637789	0.711133	0	1.19589e-14	8.92023	up	2.94444e-17	9.34456	up	1.32904e-17	9.38279	up	[J]	Translation, ribosomal structure and biogenesis	Molecular Function: RNA binding (GO:0003723);;	K13207|2.3e-274|hsa:60677|K13207 CUG-BP- and ETR3-like factor | (RefSeq) CELF6, BRUNOL6; CUGBP Elav-like family member 6	--	[A]	RNA processing and modification	RNA recognition motif. (a.k.a. RRM, RBD, or RNP domain)	CUGBP Elav-like family member 6 OS=Homo sapiens OX=9606 GN=CELF6 PE=1 SV=1	S	Function unknown	CUGBP Elav-like family member 6 isoform 1 [Homo sapiens]	molecular function: binding (GO:0005488)
ENSG00000140675	SLC5A2	1.05575	1.15708	1.17738	0.19776	8.66622e-08	2.31286	up	2.01702e-09	2.45972	up	3.74068e-09	2.48099	up	[R]	General function prediction only	Cellular Component: integral component of membrane (GO:0016021);; Molecular Function: transmembrane transporter activity (GO:0022857);;	K14382|0.0e+00|hsa:6524|K14382 solute carrier family 5 (sodium/glucose cotransporter), member 2 | (RefSeq) SLC5A2, SGLT2; solute carrier family 5 member 2	--	[P]	Inorganic ion transport and metabolism	Sodium:solute symporter family	Sodium/glucose cotransporter 2 OS=Homo sapiens OX=9606 GN=SLC5A2 PE=1 SV=1	S	Function unknown	sodium/glucose cotransporter 2 [Homo sapiens]	cellular component: membrane (GO:0016020);; cellular component: membrane part (GO:0044425);; molecular function: transporter activity (GO:0005215);; biological process: localization (GO:0051179)
ENSG00000140839	CLEC18B	1.94365	0.816149	1.35563	0.144891	2.82126e-15	3.35073	up	4.13e-07	2.39186	up	2.18594e-11	2.96085	up	--	--	Molecular Function: pattern binding (GO:0001871);; Molecular Function: molecular_function (GO:0003674);; Molecular Function: binding (GO:0005488);; Cellular Component: cellular_component (GO:0005575);; Cellular Component: extracellular region (GO:0005576);; Cellular Component: extracellular space (GO:0005615);; Cellular Component: intracellular (GO:0005622);; Cellular Component: cell (GO:0005623)…	K22682|2.1e-258|hsa:283971|K22682 c-type lectin domain family 18 | (RefSeq) CLEC18C, MRCL, MRCL3; C-type lectin domain family 18 member C	--	[S]	Function unknown	Cysteine-rich secretory protein family	C-type lectin domain family 18 member C OS=Homo sapiens OX=9606 GN=CLEC18C PE=2 SV=2	S	Function unknown	C-type lectin domain family 18 member B isoform 1 precursor [Homo sapiens]	molecular function: binding (GO:0005488);; cellular component: extracellular region (GO:0005576);; cellular component: extracellular region part (GO:0044421);; cellular component: cell (GO:0005623);; cellular component: cell part (GO:0044464);; cellular component: organelle (GO:0043226)
ENSG00000140941	MAP1LC3B	205.138	221.37	201.213	26.0178	1.57558e-37	2.89222	up	8.81485e-40	2.9904	up	8.2503e-37	2.85984	up	--	--	--	--	--	--	--	--	--	U	Intracellular trafficking, secretion, and vesicular transport	MAP1LC3B isoform 8 [Pan troglodytes]	--
ENSG00000140950	MEAK7	22.2653	17.6793	22.0528	4.36001	1.5375e-16	1.87563	up	1.11371e-15	1.81786	up	3.70206e-17	1.91537	up	--	--	Cellular Component: lysosomal membrane (GO:0005765);;	--	--	--	--	TLD	MTOR-associated protein MEAK7 OS=Homo sapiens OX=9606 GN=MEAK7 PE=1 SV=2	S	Function unknown	MTOR-associated protein MEAK7 [Homo sapiens]	cellular component: cell (GO:0005623);; cellular component: membrane (GO:0016020);; cellular component: organelle (GO:0043226);; cellular component: organelle part (GO:0044422);; cellular component: cell part (GO:0044464)
ENSG00000141469	SLC14A1	4.39556	6.1643	5.56534	0.2252	1.36312e-32	3.70721	up	9.19364e-41	4.1024	up	1.95401e-40	4.10648	up	[T]	Signal transduction mechanisms	Cellular Component: plasma membrane (GO:0005886);; Molecular Function: urea transmembrane transporter activity (GO:0015204);; Cellular Component: integral component of membrane (GO:0016021);;	K08716|6.3e-222|hsa:6563|K08716 solute carrier family 14 (urea transporter) | (RefSeq) SLC14A1, HUT11, HsT1341, JK, Jk(b), RACH1, RACH2, UT-B1, UT1, UTE; solute carrier family 14 member 1 (Kidd blood group)	--	--	--	Urea transporter	Urea transporter 1 OS=Homo sapiens OX=9606 GN=SLC14A1 PE=1 SV=2	E	Amino acid transport and metabolism	urea transporter 1 isoform 2 [Homo sapiens]	cellular component: cell (GO:0005623);; cellular component: membrane (GO:0016020);; cellular component: cell part (GO:0044464);; molecular function: transporter activity (GO:0005215);; biological process: localization (GO:0051179);; cellular component: membrane part (GO:0044425)
ENSG00000141526	SLC16A3	18.0474	20.6344	19.8025	3.78027	1.27045e-21	2.26785	up	2.82851e-27	2.56895	up	2.19183e-24	2.42048	up	[P]	Inorganic ion transport and metabolism	Cellular Component: plasma membrane (GO:0005886);; Molecular Function: lactate transmembrane transporter activity (GO:0015129);; Cellular Component: nuclear membrane (GO:0031965);; Biological Process: plasma membrane lactate transport (GO:0035879);; Cellular Component: parallel fiber to Purkinje cell synapse (GO:0098688);; Cellular Component: integral component of postsynaptic density membrane (G…	K08180|6.7e-263|hsa:9123|K08180 MFS transporter, MCT family, solute carrier family 16 (monocarboxylic acid transporters), member 3 | (RefSeq) SLC16A3, MCT_3, MCT_4, MCT-3, MCT-4, MCT3, MCT4; solute carrier family 16 member 3	Central carbon metabolism in cancer (ko05230)	[G]	Carbohydrate transport and metabolism	Major Facilitator Superfamily	Monocarboxylate transporter 4 OS=Homo sapiens OX=9606 GN=SLC16A3 PE=1 SV=1	U	Intracellular trafficking, secretion, and vesicular transport	monocarboxylate transporter 4 [Homo sapiens]	cellular component: cell (GO:0005623);; cellular component: membrane (GO:0016020);; cellular component: cell part (GO:0044464);; molecular function: transporter activity (GO:0005215);; biological process: single-organism process (GO:0044699);; biological process: localization (GO:0051179);; cellular component: organelle (GO:0043226);; cellular component: organelle part (GO:0044422);; cellular com…
ENSG00000141642	ELAC1	2.94616	3.49632	3.30978	0.942491	3.54409e-10	1.92573	up	9.8107e-12	2.05698	up	9.71997e-11	1.98568	up	[J]	Translation, ribosomal structure and biogenesis	Molecular Function: endoribonuclease activity, producing 5'-phosphomonoesters (GO:0016891);; Biological Process: tRNA 3'-trailer cleavage (GO:0042779);;	K00784|1.4e-210|hsa:55520|K00784 ribonuclease Z [EC:3.1.26.11] | (RefSeq) ELAC1, D29; elaC ribonuclease Z 1	RNA transport (ko03013)	[R]	General function prediction only	Beta-lactamase superfamily domain	Zinc phosphodiesterase ELAC protein 1 OS=Homo sapiens OX=9606 GN=ELAC1 PE=1 SV=2	S	Function unknown	zinc phosphodiesterase ELAC protein 1 [Homo sapiens]	molecular function: catalytic activity (GO:0003824);; biological process: metabolic process (GO:0008152);; biological process: cellular process (GO:0009987)
ENSG00000142396	ERVK3-1	86.7503	92.7745	81.3209	20.6573	2.98679e-19	2.01014	up	5.08948e-19	1.99587	up	1.11207e-18	1.97816	up	--	--	--	K03178|1.8e-09|pale:102897779|K03178 ubiquitin-activating enzyme E1 [EC:6.2.1.45] | (RefSeq) LOW QUALITY PROTEIN: ubiquitin-like modifier-activating enzyme 1	Ubiquitin mediated proteolysis (ko04120);; Parkinson disease (ko05012)	--	--	Rec (regulator of expression encoded by corf) of HERV-K-113	Periphilin-1 OS=Homo sapiens OX=9606 GN=PPHLN1 PE=1 SV=2	--	--	T0174229 isoform 3, partial [Pongo abelii]	--
ENSG00000142627	EPHA2	160.97	185.279	173.835	28.1589	8.01288e-28	2.43118	up	5.61866e-32	2.63106	up	2.30764e-30	2.55453	up	[T]	Signal transduction mechanisms	Biological Process: skeletal system development (GO:0001501);; Biological Process: vasculogenesis (GO:0001570);; Biological Process: osteoblast differentiation (GO:0001649);; Biological Process: blood vessel endothelial cell proliferation involved in sprouting angiogenesis (GO:0002043);; Molecular Function: ephrin receptor activity (GO:0005003);; Molecular Function: ATP binding (GO:0005524);; Cel…	K05103|0.0e+00|hsa:1969|K05103 Eph receptor A2 [EC:2.7.10.1] | (RefSeq) EPHA2, ARCC2, CTPA, CTPP1, CTRCT6, ECK; EPH receptor A2	MAPK signaling pathway (ko04010);; Ras signaling pathway (ko04014);; Rap1 signaling pathway (ko04015);; PI3K-Akt signaling pathway (ko04151);; Axon guidance (ko04360)	[T]	Signal transduction mechanisms	Protein tyrosine and serine/threonine kinase	Ephrin type-A receptor 2 OS=Homo sapiens OX=9606 GN=EPHA2 PE=1 SV=2	T	Signal transduction mechanisms	ephrin type-A receptor 2 isoform 1 precursor [Homo sapiens]	biological process: multicellular organismal process (GO:0032501);; biological process: developmental process (GO:0032502);; biological process: single-organism process (GO:0044699);; biological process: cellular process (GO:0009987);; molecular function: catalytic activity (GO:0003824);; molecular function: signal transducer activity (GO:0004871);; molecular function: molecular transducer activi…
ENSG00000142765	SYTL1	2.62161	3.3273	1.78719	0.396538	2.50165e-12	2.37977	up	1.98125e-16	2.68784	up	5.45671e-08	1.91817	up	--	--	Biological Process: intracellular protein transport (GO:0006886);; Biological Process: exocytosis (GO:0006887);; Molecular Function: Rab GTPase binding (GO:0017137);;	K17598|0.0e+00|hsa:84958|K17598 synaptotagmin-like protein | (RefSeq) SYTL1, JFC1, SLP1; synaptotagmin like 1	--	[TU]	Signal transduction mechanisms;; Intracellular trafficking, secretion, and vesicular transport	C2 domain	Synaptotagmin-like protein 1 OS=Homo sapiens OX=9606 GN=SYTL1 PE=1 SV=1	S	Function unknown	synaptotagmin-like protein 1 isoform 1 [Homo sapiens]	biological process: localization (GO:0051179);; biological process: cellular process (GO:0009987);; biological process: single-organism process (GO:0044699);; molecular function: binding (GO:0005488)
ENSG00000142875	PRKACB	30.6224	26.6069	23.9008	6.53795	1.88871e-22	2.19107	up	2.0062e-19	2.02165	up	3.84424e-18	1.94891	up	[T]	Signal transduction mechanisms	Molecular Function: cAMP-dependent protein kinase activity (GO:0004691);; Molecular Function: ATP binding (GO:0005524);; Cellular Component: cytosol (GO:0005829);; Biological Process: G-protein coupled receptor signaling pathway (GO:0007186);; Molecular Function: protein kinase A regulatory subunit binding (GO:0034237);; Cellular Component: intercellular bridge (GO:0045171);;	K04345|1.2e-203|hsa:5567|K04345 protein kinase A [EC:2.7.11.11] | (RefSeq) PRKACB, PKA_C-beta, PKACB; protein kinase cAMP-activated catalytic subunit beta	Endocrine resistance (ko01522);; MAPK signaling pathway (ko04010);; Ras signaling pathway (ko04014);; Calcium signaling pathway (ko04020);; cAMP signaling pathway (ko04024);; Chemokine signaling pathway (ko04062);; Oocyte meiosis (ko04114);; Autophagy - animal (ko04140);; Longevity regulating pathway (ko04211);; Longevity regulating pathway - multiple species (ko04213);; Adrenergic signaling in c…	[T]	Signal transduction mechanisms	Protein kinase domain	cAMP-dependent protein kinase catalytic subunit beta OS=Homo sapiens OX=9606 GN=PRKACB PE=1 SV=2	T	Signal transduction mechanisms	cAMP-dependent protein kinase catalytic subunit beta isoform 2 [Homo sapiens]	molecular function: catalytic activity (GO:0003824);; biological process: metabolic process (GO:0008152);; biological process: cellular process (GO:0009987);; molecular function: binding (GO:0005488);; cellular component: cell (GO:0005623);; cellular component: cell part (GO:0044464);; biological process: signaling (GO:0023052);; biological process: single-organism process (GO:0044699);; biologic…
ENSG00000143217	NECTIN4	0.486943	0.453425	0.567406	0.135012	0.000108799	1.73502	up	0.000328605	1.6413	up	7.1767e-06	1.97506	up	--	--	Cellular Component: plasma membrane (GO:0005886);; Biological Process: cell adhesion (GO:0007155);; Cellular Component: integral component of membrane (GO:0016021);; Biological Process: viral entry into host cell (GO:0046718);;	K06593|5.8e-276|hsa:81607|K06593 poliovirus receptor-related 4 | (RefSeq) NECTIN4, EDSS1, LNIR, PRR4, PVRL4, nectin-4; nectin cell adhesion molecule 4	Adherens junction (ko04520)	--	--	Immunoglobulin domain	Nectin-4 OS=Homo sapiens OX=9606 GN=NECTIN4 PE=1 SV=1	U	Intracellular trafficking, secretion, and vesicular transport	nectin-4 precursor [Homo sapiens]	cellular component: cell (GO:0005623);; cellular component: membrane (GO:0016020);; cellular component: cell part (GO:0044464);; biological process: biological adhesion (GO:0022610);; cellular component: membrane part (GO:0044425);; biological process: multi-organism process (GO:0051704)
ENSG00000143367	TUFT1	8.97757	9.07644	8.13692	2.13477	1.24423e-16	2.00371	up	8.28214e-17	2.01369	up	1.32346e-14	1.87174	up	--	--	Biological Process: ossification (GO:0001503);; Molecular Function: molecular_function (GO:0003674);; Molecular Function: structural molecule activity (GO:0005198);; Molecular Function: extracellular matrix structural constituent (GO:0005201);; Molecular Function: binding (GO:0005488);; Molecular Function: protein binding (GO:0005515);; Cellular Component: cellular_component (GO:0005575);; Cellul…	--	--	--	--	--	Tuftelin OS=Homo sapiens OX=9606 GN=TUFT1 PE=1 SV=1	Z	Cytoskeleton	tuftelin isoform 1 [Homo sapiens]	biological process: multicellular organismal process (GO:0032501);; biological process: single-organism process (GO:0044699);; molecular function: structural molecule activity (GO:0005198);; molecular function: binding (GO:0005488);; cellular component: extracellular region (GO:0005576);; cellular component: cell (GO:0005623);; cellular component: cell part (GO:0044464);; biological process: deve…
ENSG00000143384	MCL1	433.204	454.428	456.419	97.3414	7.41405e-21	2.0585	up	4.40078e-22	2.12568	up	1.72618e-22	2.14875	up	--	--	Cellular Component: integral component of membrane (GO:0016021);; Biological Process: regulation of apoptotic process (GO:0042981);;	K02539|4.7e-192|hsa:4170|K02539 myeloid leukemia cell differntiation protein MCL-1 | (RefSeq) MCL1, BCL2L3, EAT, MCL1-ES, MCL1L, MCL1S, Mcl-1, TM, bcl2-L-3, mcl1/EAT; MCL1 apoptosis regulator, BCL2 family member	PI3K-Akt signaling pathway (ko04151);; Apoptosis (ko04210);; JAK-STAT signaling pathway (ko04630);; MicroRNAs in cancer (ko05206)	--	--	Apoptosis regulator proteins, Bcl-2 family	Induced myeloid leukemia cell differentiation protein Mcl-1 OS=Homo sapiens OX=9606 GN=MCL1 PE=1 SV=3	U	Intracellular trafficking, secretion, and vesicular transport	induced myeloid leukemia cell differentiation protein Mcl-1 isoform 1 [Homo sapiens]	cellular component: membrane (GO:0016020);; cellular component: membrane part (GO:0044425);; biological process: biological regulation (GO:0065007)
ENSG00000143473	KCNH1	3.45625	3.27723	3.74639	0	4.80895e-82	12.8437	up	4.55182e-82	12.9666	up	2.64201e-88	13.0875	up	[T]	Signal transduction mechanisms	Molecular Function: voltage-gated potassium channel activity (GO:0005249);; Cellular Component: integral component of plasma membrane (GO:0005887);; Biological Process: regulation of ion transmembrane transport (GO:0034765);;	K04904|0.0e+00|ggo:101129352|K04904 potassium voltage-gated channel Eag-related subfamily H member 1 | (RefSeq) KCNH1; potassium voltage-gated channel subfamily H member 1 isoform X1	--	[P]	Inorganic ion transport and metabolism	Ion transport protein	Potassium voltage-gated channel subfamily H member 1 OS=Homo sapiens OX=9606 GN=KCNH1 PE=1 SV=1	U	Intracellular trafficking, secretion, and vesicular transport	potassium voltage-gated channel subfamily H member 1 isoform 1 [Homo sapiens]	molecular function: transporter activity (GO:0005215);; biological process: cellular process (GO:0009987);; biological process: single-organism process (GO:0044699);; biological process: localization (GO:0051179);; biological process: biological regulation (GO:0065007);; cellular component: cell (GO:0005623);; cellular component: membrane (GO:0016020);; cellular component: membrane part (GO:00444…
ENSG00000143520	FLG2	0.288223	0.190392	0.191875	0.041877	6.37471e-10	2.64131	up	1.0741e-05	2.04118	up	1.34201e-05	2.07407	up	--	--	Molecular Function: structural molecule activity (GO:0005198);; Molecular Function: calcium ion binding (GO:0005509);; Molecular Function: transition metal ion binding (GO:0046914);;	K10384|0.0e+00|hsa:388698|K10384 filaggrin | (RefSeq) FLG2, IFPS, PSS6; filaggrin family member 2	--	--	--	Filaggrin	Filaggrin-2 OS=Homo sapiens OX=9606 GN=FLG2 PE=1 SV=1	S	Function unknown	filaggrin-2 [Homo sapiens]	molecular function: structural molecule activity (GO:0005198);; molecular function: binding (GO:0005488)
ENSG00000143816	WNT9A	2.04824	2.1146	2.88644	0.364713	1.63182e-15	2.37905	up	2.63897e-16	2.42448	up	3.86736e-23	2.88775	up	--	--	Molecular Function: receptor binding (GO:0005102);; Cellular Component: extracellular region (GO:0005576);; Biological Process: negative regulation of chondrocyte differentiation (GO:0032331);; Biological Process: embryonic forelimb morphogenesis (GO:0035115);; Biological Process: negative regulation of cysteine-type endopeptidase activity involved in apoptotic process (GO:0043154);; Biological P…	K01064|4.1e-215|hsa:7483|K01064 wingless-type MMTV integration site family, member 9 | (RefSeq) WNT9A, WNT14; Wnt family member 9A	mTOR signaling pathway (ko04150);; Wnt signaling pathway (ko04310);; Hippo signaling pathway (ko04390);; Signaling pathways regulating pluripotency of stem cells (ko04550);; Melanogenesis (ko04916);; Cushing syndrome (ko04934);; Alzheimer disease (ko05010);; Human papillomavirus infection (ko05165);; Pathways in cancer (ko05200);; Proteoglycans in cancer (ko05205);; Basal cell carcinoma (ko05217)…	[T]	Signal transduction mechanisms	wnt family	Protein Wnt-9a OS=Homo sapiens OX=9606 GN=WNT9A PE=1 SV=2	O	Posttranslational modification, protein turnover, chaperones	protein Wnt-9a precursor [Homo sapiens]	molecular function: binding (GO:0005488);; cellular component: extracellular region (GO:0005576);; biological process: biological regulation (GO:0065007);; biological process: multicellular organismal process (GO:0032501);; biological process: developmental process (GO:0032502);; biological process: single-organism process (GO:0044699);; biological process: cellular process (GO:0009987);; biologi…
ENSG00000143942	CHAC2	7.17168	6.33223	6.73597	1.89081	3.23385e-11	1.82809	up	3.91348e-09	1.64235	up	2.61274e-10	1.74809	up	[P]	Inorganic ion transport and metabolism	Molecular Function: molecular_function (GO:0003674);; Molecular Function: catalytic activity (GO:0003824);; Molecular Function: gamma-glutamylcyclotransferase activity (GO:0003839);; Cellular Component: cellular_component (GO:0005575);; Cellular Component: intracellular (GO:0005622);; Cellular Component: cell (GO:0005623);; Cellular Component: cytoplasm (GO:0005737);; Cellular Component: cytosol …	K07232|6.0e-106|csab:103220269|K07232 glutathione-specific gamma-glutamylcyclotransferase [EC:4.3.2.7] | (RefSeq) CHAC2; ChaC cation transport regulator homolog 2	Glutathione metabolism (ko00480)	[P]	Inorganic ion transport and metabolism	ChaC-like protein	Glutathione-specific gamma-glutamylcyclotransferase 2 OS=Homo sapiens OX=9606 GN=CHAC2 PE=1 SV=1	P	Inorganic ion transport and metabolism	glutathione-specific gamma-glutamylcyclotransferase 2 isoform 1 [Homo sapiens]	molecular function: catalytic activity (GO:0003824);; cellular component: cell (GO:0005623);; cellular component: cell part (GO:0044464);; biological process: metabolic process (GO:0008152);; biological process: cellular process (GO:0009987)
ENSG00000144218	AFF3	3.07006	3.53744	3.75453	0.421611	2.2514e-35	3.25864	up	3.46544e-18	2.3085	up	1.25881e-18	2.34389	up	--	--	Molecular Function: molecular_function (GO:0003674);; Molecular Function: nucleic acid binding (GO:0003676);; Molecular Function: DNA binding (GO:0003677);; Molecular Function: double-stranded DNA binding (GO:0003690);; Molecular Function: transcription factor activity, sequence-specific DNA binding (GO:0003700);; Molecular Function: binding (GO:0005488);; Cellular Component: cellular_component (…	K15195|0.0e+00|hsa:3899|K15195 AF4/FMR2 family member 3 | (RefSeq) AFF3, LAF4, MLLT2-like; AF4/FMR2 family member 3	--	--	--	AF-4 proto-oncoprotein N-terminal region	AF4/FMR2 family member 3 OS=Homo sapiens OX=9606 GN=AFF3 PE=1 SV=3	K	Transcription	AF4/FMR2 family member 3 isoform X5 [Pan paniscus]	molecular function: binding (GO:0005488);; molecular function: nucleic acid binding transcription factor activity (GO:0001071);; biological process: biological regulation (GO:0065007);; cellular component: cell (GO:0005623);; cellular component: cell part (GO:0044464);; cellular component: organelle (GO:0043226);; cellular component: organelle part (GO:0044422);; biological process: metabolic pro…
ENSG00000144452	ABCA12	0.197007	0.15528	0.166408	0.01189	1.24455e-10	3.87791	up	1.09096e-08	3.51881	up	4.83549e-09	3.64758	up	[V]	Defense mechanisms	Molecular Function: nucleotide binding (GO:0000166);; Molecular Function: molecular_function (GO:0003674);; Molecular Function: catalytic activity (GO:0003824);; Molecular Function: receptor binding (GO:0005102);; Molecular Function: transporter activity (GO:0005215);; Molecular Function: lipid transporter activity (GO:0005319);; Molecular Function: binding (GO:0005488);; Molecular Function: prot…	K05646|0.0e+00|hsa:26154|K05646 ATP-binding cassette, subfamily A (ABC1), member 12 | (RefSeq) ABCA12, ARCI4A, ARCI4B, ICR2B, LI2; ATP binding cassette subfamily A member 12	ABC transporters (ko02010)	[IR]	Lipid transport and metabolism;; General function prediction only	ABC transporter	ATP-binding cassette sub-family A member 12 OS=Homo sapiens OX=9606 GN=ABCA12 PE=1 SV=3	V	Defense mechanisms	ATP-binding cassette sub-family A member 12 isoform a [Homo sapiens]	molecular function: binding (GO:0005488);; molecular function: catalytic activity (GO:0003824);; molecular function: transporter activity (GO:0005215);; biological process: localization (GO:0051179);; cellular component: cell (GO:0005623);; cellular component: cell part (GO:0044464);; cellular component: membrane (GO:0016020);; biological process: single-organism process (GO:0044699);; biological…
ENSG00000144583	2024-03-04	3.86817	3.52786	2.73229	0.012738	1.32402e-64	8.08046	up	2.96695e-61	7.95019	up	7.13895e-54	7.59219	up	--	--	Molecular Function: molecular_function (GO:0003674);; Molecular Function: catalytic activity (GO:0003824);; Molecular Function: ubiquitin-protein transferase activity (GO:0004842);; Cellular Component: cellular_component (GO:0005575);; Cellular Component: intracellular (GO:0005622);; Cellular Component: cell (GO:0005623);; Cellular Component: cytoplasm (GO:0005737);; Cellular Component: Golgi app…	K10659|4.3e-221|hsa:57574|K10659 E3 ubiquitin-protein ligase MARCH4/9/11 [EC:2.3.2.27] | (RefSeq) MARCHF4, MARCH-IV, MARCH4, RNF174; membrane associated ring-CH-type finger 4	--	--	--	RING-variant domain	E3 ubiquitin-protein ligase MARCHF4 OS=Homo sapiens OX=9606 GN=MARCHF4 PE=2 SV=2	O	Posttranslational modification, protein turnover, chaperones	E3 ubiquitin-protein ligase MARCHF4 precursor [Homo sapiens]	molecular function: catalytic activity (GO:0003824);; cellular component: cell (GO:0005623);; cellular component: cell part (GO:0044464);; cellular component: organelle (GO:0043226);; cellular component: organelle part (GO:0044422);; biological process: metabolic process (GO:0008152);; biological process: cellular process (GO:0009987);; molecular function: binding (GO:0005488)
ENSG00000144619	CNTN4	1.38705	0.946424	1.87047	0.120712	1.85769e-21	3.27657	up	1.5978e-14	2.75483	up	6.76342e-29	3.74851	up	[S]	Function unknown	Biological Process: cell adhesion (GO:0007155);; Biological Process: axon guidance (GO:0007411);;	K06762|0.0e+00|hsa:152330|K06762 contactin 4 | (RefSeq) CNTN4, AXCAM, BIG-2; contactin 4	--	[T]	Signal transduction mechanisms	Immunoglobulin domain	Contactin-4 OS=Homo sapiens OX=9606 GN=CNTN4 PE=1 SV=1	S	Function unknown	contactin-4 isoform a precursor [Homo sapiens]	biological process: biological adhesion (GO:0022610);; biological process: cellular process (GO:0009987);; biological process: multicellular organismal process (GO:0032501);; biological process: developmental process (GO:0032502);; biological process: locomotion (GO:0040011);; biological process: single-organism process (GO:0044699);; biological process: response to stimulus (GO:0050896);; biolog…
ENSG00000144785	AC073896.1	2.62875	1.3002	1.58014	0.390155	6.9752e-08	2.44033	up	0.00105881	1.63937	up	5.23968e-05	1.95107	up	--	--	Cellular Component: endoplasmic reticulum (GO:0005783);;	K22936|7.1e-92|ggo:109023099|K22936 protein canopy 1/2 | (RefSeq) CNPY2; protein canopy homolog 2	--	[R]	General function prediction only	TLR4 regulator and MIR-interacting MSAP	Protein canopy homolog 2 OS=Homo sapiens OX=9606 GN=CNPY2 PE=1 SV=1	S	Function unknown	T0164917 isoform 1, partial [Pan troglodytes]	cellular component: cell (GO:0005623);; cellular component: organelle (GO:0043226);; cellular component: cell part (GO:0044464)
ENSG00000144834	TAGLN3	15.9163	21.4005	18.7492	3.41137	6.04299e-16	2.01614	up	3.49747e-22	2.39464	up	6.96897e-18	2.14249	up	--	--	Biological Process: negative regulation of transcription from RNA polymerase II promoter (GO:0000122);; Molecular Function: protein binding (GO:0005515);; Cellular Component: cellular_component (GO:0005575);; Cellular Component: intracellular (GO:0005622);; Cellular Component: cell (GO:0005623);; Cellular Component: nucleus (GO:0005634);; Biological Process: regulation of transcription, DNA-templ…	K20526|6.1e-112|aml:100471758|K20526 transgelin | (RefSeq) TAGLN3; transgelin-3	--	[Z]	Cytoskeleton	Calponin homology (CH) domain	Transgelin-3 OS=Homo sapiens OX=9606 GN=TAGLN3 PE=1 SV=2	Z	Cytoskeleton	transgelin-3 [Homo sapiens]	biological process: biological regulation (GO:0065007);; molecular function: binding (GO:0005488);; cellular component: cell (GO:0005623);; cellular component: cell part (GO:0044464);; cellular component: organelle (GO:0043226);; biological process: multicellular organismal process (GO:0032501);; biological process: developmental process (GO:0032502);; biological process: single-organism process …
ENSG00000145390	USP53	48.1823	45.1333	36.6057	9.10013	3.16406e-25	2.31072	up	2.02087e-23	2.21599	up	3.44035e-18	1.92561	up	--	--	Biological Process: protein deubiquitination (GO:0016579);; Molecular Function: thiol-dependent ubiquitinyl hydrolase activity (GO:0036459);;	--	--	[O]	Posttranslational modification, protein turnover, chaperones	Ubiquitin carboxyl-terminal hydrolase	Inactive ubiquitin carboxyl-terminal hydrolase 53 OS=Homo sapiens OX=9606 GN=USP53 PE=1 SV=2	O	Posttranslational modification, protein turnover, chaperones	inactive ubiquitin carboxyl-terminal hydrolase 53 isoform 1 [Homo sapiens]	biological process: metabolic process (GO:0008152);; biological process: cellular process (GO:0009987);; molecular function: catalytic activity (GO:0003824)
ENSG00000145476	CYP4V2	14.7669	12.9937	13.4157	1.08698	2.67969e-42	3.66708	up	2.62366e-38	3.48029	up	1.36188e-39	3.54175	up	[QV]	Secondary metabolites biosynthesis, transport and catabolism;; Defense mechanisms	Biological Process: retinoid metabolic process (GO:0001523);; Molecular Function: molecular_function (GO:0003674);; Molecular Function: catalytic activity (GO:0003824);; Molecular Function: monooxygenase activity (GO:0004497);; Molecular Function: iron ion binding (GO:0005506);; Cellular Component: cellular_component (GO:0005575);; Cellular Component: intracellular (GO:0005622);; Cellular Compone…	K07427|1.7e-310|hsa:285440|K07427 docosahexaenoic acid omega-hydroxylase [EC:1.14.14.79] | (RefSeq) CYP4V2, BCD, CYP4AH1; cytochrome P450 family 4 subfamily V member 2	--	[QI]	Secondary metabolites biosynthesis, transport and catabolism;; Lipid transport and metabolism	Cytochrome P450	Cytochrome P450 4V2 OS=Homo sapiens OX=9606 GN=CYP4V2 PE=1 SV=2	Q	Secondary metabolites biosynthesis, transport and catabolism	cytochrome P450 4V2 [Homo sapiens]	biological process: metabolic process (GO:0008152);; biological process: cellular process (GO:0009987);; biological process: single-organism process (GO:0044699);; molecular function: catalytic activity (GO:0003824);; molecular function: binding (GO:0005488);; cellular component: cell (GO:0005623);; cellular component: cell part (GO:0044464);; cellular component: organelle (GO:0043226);; cellular…
ENSG00000145569	OTULINL	2.79662	2.62512	2.32145	0.610093	5.04782e-14	2.10463	up	5.6662e-13	2.00815	up	8.07908e-11	1.84704	up	--	--	--	K18343|3.3e-60|cmk:103183941|K18343 ubiquitin thioesterase otulin [EC:3.4.19.12] | (RefSeq) uncharacterized LOC103183941	--	--	--	Peptidase family C101	Inactive ubiquitin thioesterase OTULINL OS=Homo sapiens OX=9606 GN=OTULINL PE=1 SV=1	S	Function unknown	inactive ubiquitin thioesterase OTULINL [Homo sapiens]	--
ENSG00000145777	TSLP	4.55549	3.75049	3.35962	0.055449	8.87564e-47	6.16095	up	3.27229e-41	5.87984	up	1.22276e-37	5.73395	up	--	--	Molecular Function: cytokine activity (GO:0005125);;	K05436|1.9e-84|pps:100971967|K05436 thymic stromal lymphopoietin | (RefSeq) TSLP; thymic stromal lymphopoietin	Cytokine-cytokine receptor interaction (ko04060);; JAK-STAT signaling pathway (ko04630)	--	--	Thymic stromal lymphopoietin	Thymic stromal lymphopoietin OS=Homo sapiens OX=9606 GN=TSLP PE=1 SV=1	S	Function unknown	thymic stromal lymphopoietin isoform X1 [Pan paniscus]	molecular function: binding (GO:0005488)
ENSG00000146094	DOK3	4.36689	4.12295	4.3092	0.376794	1.63818e-21	3.24563	up	1.62175e-23	3.35561	up	8.87713e-23	3.31307	up	--	--	Biological Process: cell activation (GO:0001775);; Biological Process: immune effector process (GO:0002252);; Biological Process: cell activation involved in immune response (GO:0002263);; Biological Process: myeloid leukocyte activation (GO:0002274);; Biological Process: myeloid cell activation involved in immune response (GO:0002275);; Biological Process: neutrophil activation involved in immun…	K14752|1.0e-39|salp:112071422|K14752 docking protein 1 | (RefSeq) uncharacterized protein LOC112071422	--	[T]	Signal transduction mechanisms	PTB domain (IRS-1 type)	Docking protein 3 OS=Homo sapiens OX=9606 GN=DOK3 PE=1 SV=2	U	Intracellular trafficking, secretion, and vesicular transport	docking protein 3 isoform 2 [Homo sapiens]	biological process: cellular process (GO:0009987);; biological process: single-organism process (GO:0044699);; biological process: immune system process (GO:0002376);; biological process: response to stimulus (GO:0050896);; cellular component: cell (GO:0005623);; cellular component: cell part (GO:0044464);; cellular component: membrane (GO:0016020);; biological process: localization (GO:0051179);…
ENSG00000146592	CREB5	12.6719	12.9293	12.0087	1.4272	8.83124e-38	3.04115	up	5.23712e-38	3.04572	up	4.96746e-36	2.96033	up	--	--	Molecular Function: transcription factor activity, sequence-specific DNA binding (GO:0003700);;	K09047|7.6e-252|hsa:9586|K09047 cyclic AMP-responsive element-binding protein 5 | (RefSeq) CREB5, CRE-BPA, CREB-5, CREBPA; cAMP responsive element binding protein 5	cGMP-PKG signaling pathway (ko04022);; cAMP signaling pathway (ko04024);; PI3K-Akt signaling pathway (ko04151);; AMPK signaling pathway (ko04152);; Longevity regulating pathway (ko04211);; Adrenergic signaling in cardiomyocytes (ko04261);; TNF signaling pathway (ko04668);; Thermogenesis (ko04714);; Cholinergic synapse (ko04725);; Dopaminergic synapse (ko04728);; Insulin secretion (ko04911);; Estr…	[K]	Transcription	bZIP transcription factor	Cyclic AMP-responsive element-binding protein 5 OS=Homo sapiens OX=9606 GN=CREB5 PE=1 SV=3	K	Transcription	cyclic AMP-responsive element-binding protein 5 isoform alpha [Homo sapiens]	molecular function: nucleic acid binding transcription factor activity (GO:0001071);; biological process: biological regulation (GO:0065007)
ENSG00000146648	EGFR	4.27807	3.83676	3.75983	0.962827	1.27899e-19	2.13913	up	7.8189e-17	1.96281	up	8.68225e-17	1.96453	up	[T]	Signal transduction mechanisms	Molecular Function: transmembrane receptor protein tyrosine kinase activity (GO:0004714);; Molecular Function: ATP binding (GO:0005524);; Biological Process: transmembrane receptor protein tyrosine kinase signaling pathway (GO:0007169);; Cellular Component: integral component of membrane (GO:0016021);;	K04361|0.0e+00|hsa:1956|K04361 epidermal growth factor receptor [EC:2.7.10.1] | (RefSeq) EGFR, ERBB, ERBB1, HER1, NISBD2, PIG61, mENA; epidermal growth factor receptor	EGFR tyrosine kinase inhibitor resistance (ko01521);; Endocrine resistance (ko01522);; MAPK signaling pathway (ko04010);; ErbB signaling pathway (ko04012);; Ras signaling pathway (ko04014);; Rap1 signaling pathway (ko04015);; Calcium signaling pathway (ko04020);; HIF-1 signaling pathway (ko04066);; FoxO signaling pathway (ko04068);; Phospholipase D signaling pathway (ko04072);; Endocytosis (ko041…	[T]	Signal transduction mechanisms	Protein tyrosine and serine/threonine kinase	Epidermal growth factor receptor OS=Homo sapiens OX=9606 GN=EGFR PE=1 SV=2	T	Signal transduction mechanisms	epidermal growth factor receptor isoform a precursor [Homo sapiens]	molecular function: catalytic activity (GO:0003824);; molecular function: signal transducer activity (GO:0004871);; molecular function: molecular transducer activity (GO:0060089);; biological process: metabolic process (GO:0008152);; biological process: cellular process (GO:0009987);; biological process: signaling (GO:0023052);; biological process: single-organism process (GO:0044699);; biologica…
ENSG00000146733	PSPH	40.6925	38.8422	37.8175	6.18455	3.07175e-21	2.19301	up	1.31428e-23	2.32197	up	5.34827e-23	2.28974	up	[E]	Amino acid transport and metabolism	Molecular Function: phosphoserine phosphatase activity (GO:0004647);; Biological Process: L-serine biosynthetic process (GO:0006564);;	K01079|1.6e-124|hsa:5723|K01079 phosphoserine phosphatase [EC:3.1.3.3] | (RefSeq) PSPH, PSP, PSPHD; phosphoserine phosphatase	Glycine, serine and threonine metabolism (ko00260);; Carbon metabolism (ko01200);; Biosynthesis of amino acids (ko01230)	[E]	Amino acid transport and metabolism	haloacid dehalogenase-like hydrolase	Phosphoserine phosphatase OS=Homo sapiens OX=9606 GN=PSPH PE=1 SV=2	E	Amino acid transport and metabolism	phosphoserine phosphatase, isoform CRA_b [Homo sapiens]	molecular function: catalytic activity (GO:0003824);; biological process: metabolic process (GO:0008152);; biological process: cellular process (GO:0009987);; biological process: single-organism process (GO:0044699)
ENSG00000147003	CLTRN	0.614653	0.75437	0.68933	0.124808	0.00104967	2.023	up	5.10908e-05	2.30434	up	0.000132502	2.21297	up	--	--	Cellular Component: integral component of membrane (GO:0016021);;	K20004|1.3e-123|hsa:57393|K20004 collectrin | (RefSeq) CLTRN, NX-17, NX17, TMEM27; collectrin, amino acid transport regulator	--	--	--	Renal amino acid transporter	Collectrin OS=Homo sapiens OX=9606 GN=CLTRN PE=1 SV=1	S	Function unknown	collectrin precursor [Homo sapiens]	cellular component: membrane (GO:0016020);; cellular component: membrane part (GO:0044425)
ENSG00000147174	GCNA	1.5107	1.58763	1.70846	0.126294	1.37519e-18	3.42014	up	5.82832e-20	3.49269	up	1.74474e-21	3.61386	up	--	--	Cellular Component: cellular_component (GO:0005575);; Cellular Component: intracellular (GO:0005622);; Cellular Component: cell (GO:0005623);; Cellular Component: nucleus (GO:0005634);; Biological Process: nucleobase-containing compound metabolic process (GO:0006139);; Biological Process: DNA metabolic process (GO:0006259);; Biological Process: DNA modification (GO:0006304);; Biological Process: …	--	--	[S]	Function unknown	SprT-like family	Acidic repeat-containing protein OS=Homo sapiens OX=9606 GN=GCNA PE=1 SV=1	S	Function unknown	acidic repeat-containing protein [Homo sapiens]	cellular component: cell (GO:0005623);; cellular component: cell part (GO:0044464);; cellular component: organelle (GO:0043226);; biological process: metabolic process (GO:0008152);; biological process: cellular process (GO:0009987);; biological process: single-organism process (GO:0044699)
ENSG00000147676	MAL2	1.29522	1.17632	0.803169	0.100509	4.0001e-16	3.54737	up	1.67115e-14	3.39889	up	3.93231e-10	2.92607	up	--	--	Cellular Component: integral component of membrane (GO:0016021);; Biological Process: transcytosis (GO:0045056);; Cellular Component: membrane raft (GO:0045121);;	K19657|3.2e-16|dle:111187405|K19657 nephrocystin-1 | (RefSeq) NPHP1; nephrocystin-1 isoform X2	--	[V]	Defense mechanisms	Membrane-associating domain	Protein MAL2 OS=Homo sapiens OX=9606 GN=MAL2 PE=1 SV=1	S	Function unknown	protein MAL2 [Homo sapiens]	cellular component: membrane (GO:0016020);; cellular component: membrane part (GO:0044425);; biological process: single-organism process (GO:0044699);; biological process: localization (GO:0051179)
ENSG00000147799	ARHGAP39	3.67232	3.83267	3.12909	0.972483	4.40893e-13	1.8287	up	6.16508e-14	1.88774	up	2.58463e-10	1.61102	up	--	--	Cellular Component: cytoskeleton (GO:0005856);; Biological Process: signal transduction (GO:0007165);;	K20649|0.0e+00|hsa:80728|K20649 Rho GTPase-activating protein 39 | (RefSeq) ARHGAP39, CrGAP, Vilse; Rho GTPase activating protein 39	--	--	--	RhoGAP domain	Rho GTPase-activating protein 39 OS=Homo sapiens OX=9606 GN=ARHGAP39 PE=1 SV=2	S	Function unknown	rho GTPase-activating protein 39 isoform 1 [Homo sapiens]	cellular component: cell (GO:0005623);; cellular component: organelle (GO:0043226);; cellular component: cell part (GO:0044464);; biological process: cellular process (GO:0009987);; biological process: biological regulation (GO:0065007)
ENSG00000148057	IDNK	3.79472	3.5813	4.14565	0.661064	4.34967e-09	2.15738	up	2.84602e-09	2.16163	up	2.02833e-11	2.41029	up	--	--	--	K15696|1.3e-17|nle:100581015|K15696 RING finger protein 113B | (RefSeq) RNF113B; RING finger protein 113B	--	--	--	--	Putative uncharacterized protein CCDC28A-AS1 OS=Homo sapiens OX=9606 GN=CCDC28A-AS1 PE=4 SV=1	G	Carbohydrate transport and metabolism	LOW QUALITY PROTEIN: IDNK isoform 1 [Pongo abelii]	--
ENSG00000148346	LCN2	29.6632	31.9921	39.1162	0.112671	3.31208e-73	7.62548	up	5.21616e-77	7.72897	up	5.50203e-84	8.03795	up	--	--	Molecular Function: small molecule binding (GO:0036094);;	K21129|6.0e-112|hsa:3934|K21129 lipocalin 2 | (RefSeq) LCN2, 24p3, MSFI, NGAL, p25; lipocalin 2	IL-17 signaling pathway (ko04657)	--	--	Lipocalin / cytosolic fatty-acid binding protein family	Neutrophil gelatinase-associated lipocalin OS=Homo sapiens OX=9606 GN=LCN2 PE=1 SV=2	O	Posttranslational modification, protein turnover, chaperones	neutrophil gelatinase-associated lipocalin precursor [Homo sapiens]	molecular function: binding (GO:0005488)
ENSG00000148357	HMCN2	0.061012	0.099918	0.084534	0.006822	4.49643e-05	2.96286	up	1.31254e-07	3.34028	up	1.3122e-07	3.43787	up	[M]	Cell wall/membrane/envelope biogenesis	Biological Process: system process (GO:0003008);; Biological Process: muscle system process (GO:0003012);; Molecular Function: protein kinase activity (GO:0004672);; Molecular Function: calcium ion binding (GO:0005509);; Molecular Function: ATP binding (GO:0005524);; Biological Process: muscle contraction (GO:0006936);; Biological Process: smooth muscle contraction (GO:0006939);; Biological Proce…	K17341|0.0e+00|hsa:256158|K17341 hemicentin | (RefSeq) HMCN2; hemicentin 2	--	[RP]	General function prediction only;; Inorganic ion transport and metabolism	Immunoglobulin I-set domain	Hemicentin-2 OS=Homo sapiens OX=9606 GN=HMCN2 PE=2 SV=3	S	Function unknown	RecName: Full=Hemicentin-2; Flags: Precursor [Homo sapiens]	biological process: multicellular organismal process (GO:0032501);; molecular function: catalytic activity (GO:0003824);; biological process: metabolic process (GO:0008152);; biological process: cellular process (GO:0009987);; molecular function: binding (GO:0005488);; biological process: biological regulation (GO:0065007)
ENSG00000148677	ANKRD1	14.8863	13.9186	13.803	0.238438	8.77062e-69	5.84205	up	1.30676e-66	5.7421	up	5.41967e-66	5.74624	up	--	--	Biological Process: negative regulation of transcription from RNA polymerase II promoter (GO:0000122);; Molecular Function: transcription corepressor activity (GO:0003714);; Cellular Component: nucleus (GO:0005634);; Cellular Component: transcription factor complex (GO:0005667);; Molecular Function: transcription factor binding (GO:0008134);; Biological Process: positive regulation of neuron proj…	K21433|8.6e-84|hsa:27063|K21433 ankyrin repeat domain-containing protein 1 | (RefSeq) ANKRD1, ALRP, C-193, CARP, CVARP, MCARP, bA320F15.2; ankyrin repeat domain 1	--	[R]	General function prediction only	Ankyrin repeats (3 copies)	Ankyrin repeat domain-containing protein 1 OS=Homo sapiens OX=9606 GN=ANKRD1 PE=1 SV=2	S	Function unknown	ankyrin repeat domain-containing protein 1 [Homo sapiens]	biological process: biological regulation (GO:0065007);; molecular function: transcription factor activity, protein binding (GO:0000988);; cellular component: cell (GO:0005623);; cellular component: organelle (GO:0043226);; cellular component: cell part (GO:0044464);; cellular component: macromolecular complex (GO:0032991);; molecular function: binding (GO:0005488);; biological process: cellular …
ENSG00000148704	VAX1	0.565324	0.338642	0.685732	0.01416	7.41942e-08	3.77794	up	2.75694e-07	3.59996	up	9.152e-14	4.55777	up	--	--	Molecular Function: RNA polymerase II intronic transcription regulatory region sequence-specific DNA binding (GO:0001162);; Molecular Function: transcriptional repressor activity, RNA polymerase II transcription regulatory region sequence-specific binding (GO:0001227);; Cellular Component: nucleus (GO:0005634);; Cellular Component: cytoplasm (GO:0005737);; Biological Process: axonogenesis (GO:000…	K09318|3.5e-93|ggo:101131396|K09318 homeobox protein ventral anterior | (RefSeq) VAX1; ventral anterior homeobox 1 isoform X2	--	[K]	Transcription	Homeodomain	Ventral anterior homeobox 1 OS=Homo sapiens OX=9606 GN=VAX1 PE=1 SV=1	K	Transcription	ventral anterior homeobox 1 isoform b [Homo sapiens]	molecular function: binding (GO:0005488);; molecular function: nucleic acid binding transcription factor activity (GO:0001071);; biological process: biological regulation (GO:0065007);; cellular component: cell (GO:0005623);; cellular component: organelle (GO:0043226);; cellular component: cell part (GO:0044464);; biological process: cellular process (GO:0009987);; biological process: multicellul…
ENSG00000149289	ZC3H12C	3.82697	3.93539	3.69366	1.00212	2.47906e-14	1.79454	up	9.99436e-16	1.88483	up	3.54611e-14	1.78231	up	--	--	Molecular Function: metal ion binding (GO:0046872);;	K18668|0.0e+00|hsa:85463|K18668 ribonuclease ZC3H12 [EC:3.1.-.-] | (RefSeq) ZC3H12C, MCPIP3; zinc finger CCCH-type containing 12C	--	[S]	Function unknown	Zc3h12a-like Ribonuclease NYN domain	Probable ribonuclease ZC3H12C OS=Homo sapiens OX=9606 GN=ZC3H12C PE=1 SV=2	S	Function unknown	probable ribonuclease ZC3H12C isoform X2 [Homo sapiens]	molecular function: binding (GO:0005488)
ENSG00000149564	ESAM	2.01896	2.01377	2.93265	0.263611	3.78365e-12	2.72836	up	5.85011e-13	2.77398	up	1.46153e-19	3.32522	up	--	--	Biological Process: cell-cell adhesion (GO:0098609);;	K06787|5.1e-137|hsa:90952|K06787 endothelial cell adhesion molecule | (RefSeq) ESAM, W117m; endothelial cell adhesion molecule	Cell adhesion molecules (ko04514);; Leukocyte transendothelial migration (ko04670)	--	--	Immunoglobulin V-set domain	Endothelial cell-selective adhesion molecule OS=Homo sapiens OX=9606 GN=ESAM PE=1 SV=1	U	Intracellular trafficking, secretion, and vesicular transport	endothelial cell-selective adhesion molecule precursor [Homo sapiens]	biological process: biological adhesion (GO:0022610)
ENSG00000149716	LTO1	18.8598	19.0775	22.7577	7.14556	3.34586e-12	1.62596	up	8.96593e-13	1.66654	up	6.54742e-14	1.74841	up	--	--	Biological Process: reproduction (GO:0000003);; Biological Process: cell cycle checkpoint (GO:0000075);; Biological Process: DNA replication checkpoint (GO:0000076);; Biological Process: DNA damage checkpoint (GO:0000077);; Cellular Component: nuclear chromosome (GO:0000228);; Biological Process: mitotic cell cycle (GO:0000278);; Biological Process: double-strand break repair via homologous recom…	--	--	[S]	Function unknown	Essential protein Yae1, N terminal	Protein LTO1 homolog OS=Homo sapiens OX=9606 GN=LTO1 PE=1 SV=2	S	Function unknown	protein LTO1 homolog isoform X1 [Pan paniscus]	biological process: reproduction (GO:0000003);; biological process: cellular process (GO:0009987);; biological process: biological regulation (GO:0065007);; biological process: response to stimulus (GO:0050896);; cellular component: cell (GO:0005623);; cellular component: organelle (GO:0043226);; cellular component: organelle part (GO:0044422);; cellular component: cell part (GO:0044464);; biolog…
ENSG00000149781	FERMT3	0.75653	1.00904	1.22827	0.161932	4.26791e-05	1.8916	up	2.05161e-05	1.96172	up	1.76031e-07	2.31354	up	--	--	Cellular Component: nucleoplasm (GO:0005654);; Cellular Component: focal adhesion (GO:0005925);; Biological Process: integrin-mediated signaling pathway (GO:0007229);;	K17084|0.0e+00|hsa:83706|K17084 kindlin 3 | (RefSeq) FERMT3, KIND3, MIG-2, MIG2B, UNC112C, URP2, URP2SF; fermitin family member 3	Platelet activation (ko04611)	[D]	Cell cycle control, cell division, chromosome partitioning	FERM central domain	Fermitin family homolog 3 OS=Homo sapiens OX=9606 GN=FERMT3 PE=1 SV=1	S	Function unknown	fermitin family homolog 3 long isoform [Homo sapiens]	cellular component: cell (GO:0005623);; cellular component: organelle (GO:0043226);; cellular component: organelle part (GO:0044422);; cellular component: cell part (GO:0044464);; cellular component: cell junction (GO:0030054);; biological process: cellular process (GO:0009987);; biological process: signaling (GO:0023052);; biological process: single-organism process (GO:0044699);; biological pro…
ENSG00000149798	CDC42EP2	10.5672	11.1311	13.786	3.08922	5.04112e-12	1.69028	up	4.45387e-13	1.76008	up	1.00327e-17	2.08069	up	--	--	Cellular Component: cytoplasm (GO:0005737);; Cellular Component: cytoskeleton (GO:0005856);; Biological Process: regulation of cell shape (GO:0008360);; Cellular Component: endomembrane system (GO:0012505);; Cellular Component: membrane (GO:0016020);; Biological Process: actin cytoskeleton organization (GO:0030036);;	--	--	--	--	Cdc42 effector	Cdc42 effector protein 2 OS=Homo sapiens OX=9606 GN=CDC42EP2 PE=1 SV=1	S	Function unknown	cdc42 effector protein 2 [Homo sapiens]	cellular component: cell (GO:0005623);; cellular component: cell part (GO:0044464);; cellular component: organelle (GO:0043226);; biological process: biological regulation (GO:0065007);; cellular component: membrane (GO:0016020);; biological process: cellular process (GO:0009987);; biological process: single-organism process (GO:0044699);; biological process: cellular component organization or bi…
ENSG00000150054	MPP7	2.79838	3.09773	2.89645	0.208338	4.03789e-33	3.63542	up	2.10888e-36	3.77954	up	1.13053e-34	3.69828	up	[F]	Nucleotide transport and metabolism	Molecular Function: molecular_function (GO:0003674);; Molecular Function: structural molecule activity (GO:0005198);; Molecular Function: binding (GO:0005488);; Molecular Function: protein binding (GO:0005515);; Cellular Component: cellular_component (GO:0005575);; Cellular Component: intracellular (GO:0005622);; Cellular Component: cell (GO:0005623);; Cellular Component: nucleus (GO:0005634);; C…	K21109|1.4e-132|npr:108785033|K21109 MAGUK p55 subfamily member 4 | (RefSeq) MPP4; LOW QUALITY PROTEIN: MAGUK p55 subfamily member 4	Tight junction (ko04530)	[T]	Signal transduction mechanisms	Guanylate kinase	MAGUK p55 subfamily member 7 OS=Homo sapiens OX=9606 GN=MPP7 PE=1 SV=1	F	Nucleotide transport and metabolism	MAGUK p55 subfamily member 7 [Homo sapiens]	molecular function: structural molecule activity (GO:0005198);; molecular function: binding (GO:0005488);; cellular component: cell (GO:0005623);; cellular component: cell part (GO:0044464);; cellular component: organelle (GO:0043226);; cellular component: organelle part (GO:0044422);; cellular component: membrane (GO:0016020);; cellular component: cell junction (GO:0030054);; biological process:…
ENSG00000150527	MIA2	22.4778	21.5948	19.5304	5.07959	4.16445e-16	1.85254	up	3.80248e-16	1.85305	up	5.41035e-15	1.78039	up	--	--	Cellular Component: endoplasmic reticulum (GO:0005783);; Cellular Component: integral component of membrane (GO:0016021);;	--	--	--	--	Variant SH3 domain	Melanoma inhibitory activity protein 2 OS=Homo sapiens OX=9606 GN=MIA2 PE=1 SV=4	S	Function unknown	CTAGE5 isoform 2 [Pan troglodytes]	cellular component: cell (GO:0005623);; cellular component: organelle (GO:0043226);; cellular component: cell part (GO:0044464);; cellular component: membrane (GO:0016020);; cellular component: membrane part (GO:0044425)
ENSG00000150938	CRIM1	52.5179	53.6139	51.0288	14.9013	4.28399e-16	1.78972	up	1.09518e-16	1.82626	up	1.13286e-15	1.76411	up	--	--	Molecular Function: serine-type endopeptidase inhibitor activity (GO:0004867);;	K23379|8.8e-29|mmu:231470|K23379 extracelluar matrix protein FRAS1 | (RefSeq) Fras1, E130113P14Rik, bl, mKIAA1500; Fraser extracellular matrix complex subunit 1	ECM-receptor interaction (ko04512)	[WV]	Extracellular structures;; Defense mechanisms	von Willebrand factor type C domain	Cysteine-rich motor neuron 1 protein OS=Homo sapiens OX=9606 GN=CRIM1 PE=1 SV=1	S	Function unknown	cysteine-rich motor neuron 1 protein precursor [Homo sapiens]	molecular function: molecular function regulator (GO:0098772);; biological process: biological regulation (GO:0065007)
ENSG00000151012	SLC7A11	37.3584	41.4971	34.0253	4.56619	3.80558e-39	2.9726	up	1.35217e-42	3.12063	up	2.30424e-36	2.84864	up	[E]	Amino acid transport and metabolism	Biological Process: amino acid transport (GO:0006865);; Cellular Component: integral component of membrane (GO:0016021);; Molecular Function: transmembrane transporter activity (GO:0022857);;	K13869|7.7e-281|hsa:23657|K13869 solute carrier family 7 (L-type amino acid transporter), member 11 | (RefSeq) SLC7A11, CCBR1, xCT; solute carrier family 7 member 11	Ferroptosis (ko04216)	[E]	Amino acid transport and metabolism	Amino acid permease	Cystine/glutamate transporter OS=Homo sapiens OX=9606 GN=SLC7A11 PE=1 SV=1	E	Amino acid transport and metabolism	cystine/glutamate transporter [Homo sapiens]	biological process: single-organism process (GO:0044699);; biological process: localization (GO:0051179);; cellular component: membrane (GO:0016020);; cellular component: membrane part (GO:0044425);; molecular function: transporter activity (GO:0005215)
ENSG00000151532	VTI1A	10.8991	9.9798	11.8594	3.13492	7.8329e-14	1.73069	up	3.00714e-12	1.61474	up	4.47347e-16	1.87979	up	--	--	Cellular Component: Golgi membrane (GO:0000139);; Molecular Function: SNARE binding (GO:0000149);; Molecular Function: molecular_function (GO:0003674);; Molecular Function: SNAP receptor activity (GO:0005484);; Molecular Function: binding (GO:0005488);; Molecular Function: protein binding (GO:0005515);; Cellular Component: cellular_component (GO:0005575);; Cellular Component: intracellular (GO:00…	K08493|3.2e-106|ggo:101141195|K08493 vesicle transport through interaction with t-SNAREs 1 | (RefSeq) VTI1A; vesicle transport through interaction with t-SNAREs homolog 1A isoform X2	SNARE interactions in vesicular transport (ko04130)	[U]	Intracellular trafficking, secretion, and vesicular transport	Vesicle transport v-SNARE protein N-terminus	Vesicle transport through interaction with t-SNAREs homolog 1A OS=Homo sapiens OX=9606 GN=VTI1A PE=1 SV=2	U	Intracellular trafficking, secretion, and vesicular transport	vesicle transport through interaction with t-SNAREs homolog 1A isoform b [Homo sapiens]	cellular component: cell (GO:0005623);; cellular component: membrane (GO:0016020);; cellular component: organelle (GO:0043226);; cellular component: organelle part (GO:0044422);; cellular component: cell part (GO:0044464);; molecular function: binding (GO:0005488);; cellular component: membrane part (GO:0044425);; biological process: localization (GO:0051179);; biological process: cellular proces…
ENSG00000151689	INPP1	21.2263	20.9843	20.3801	6.78364	4.33085e-12	1.60428	up	2.34913e-12	1.62	up	5.00794e-12	1.5992	up	--	--	Biological Process: phosphatidylinositol phosphorylation (GO:0046854);; Biological Process: inositol phosphate dephosphorylation (GO:0046855);;	K01107|3.5e-228|hsa:3628|K01107 inositol polyphosphate 1-phosphatase [EC:3.1.3.57] | (RefSeq) INPP1; inositol polyphosphate-1-phosphatase	Inositol phosphate metabolism (ko00562);; Phosphatidylinositol signaling system (ko04070)	[F]	Nucleotide transport and metabolism	Inositol monophosphatase family	Inositol polyphosphate 1-phosphatase OS=Homo sapiens OX=9606 GN=INPP1 PE=1 SV=1	G	Carbohydrate transport and metabolism	inositol polyphosphate 1-phosphatase [Homo sapiens]	biological process: metabolic process (GO:0008152);; biological process: cellular process (GO:0009987);; biological process: single-organism process (GO:0044699)
ENSG00000151693	ASAP2	23.3304	24.3204	21.2673	6.38208	9.37672e-16	1.78633	up	1.05926e-16	1.84483	up	6.96257e-14	1.66518	up	--	--	Molecular Function: GTPase activator activity (GO:0005096);;	K12488|0.0e+00|hsa:8853|K12488 Arf-GAP with SH3 domain, ANK repeat and PH domain-containing protein | (RefSeq) ASAP2, AMAP2, CENTB3, DDEF2, PAG3, PAP, Pap-alpha, SHAG1; ArfGAP with SH3 domain, ankyrin repeat and PH domain 2	Endocytosis (ko04144);; Fc gamma R-mediated phagocytosis (ko04666)	[T]	Signal transduction mechanisms	Putative GTPase activating protein for Arf	Arf-GAP with SH3 domain, ANK repeat and PH domain-containing protein 2 OS=Homo sapiens OX=9606 GN=ASAP2 PE=1 SV=3	U	Intracellular trafficking, secretion, and vesicular transport	arf-GAP with SH3 domain, ANK repeat and PH domain-containing protein 2 isoform a [Homo sapiens]	molecular function: molecular function regulator (GO:0098772);; biological process: biological regulation (GO:0065007)
ENSG00000151702	FLI1	9.76442	10.0271	8.86996	0.330702	1.17608e-59	4.6729	up	1.66424e-60	4.69158	up	1.4313e-57	4.57634	up	--	--	Molecular Function: transcription factor activity, sequence-specific DNA binding (GO:0003700);; Cellular Component: nucleoplasm (GO:0005654);; Cellular Component: cytosol (GO:0005829);; Cellular Component: nuclear body (GO:0016604);; Cellular Component: host cell nucleus (GO:0042025);; Molecular Function: sequence-specific DNA binding (GO:0043565);;	K09436|6.5e-219|ggo:101147652|K09436 friend leukemia integration 1 transcription factor | (RefSeq) FLI1; Friend leukemia integration 1 transcription factor isoform X1	Transcriptional misregulation in cancer (ko05202)	[K]	Transcription	Ets-domain	Friend leukemia integration 1 transcription factor OS=Homo sapiens OX=9606 GN=FLI1 PE=1 SV=1	K	Transcription	Friend leukemia integration 1 transcription factor isoform 3 [Homo sapiens]	molecular function: nucleic acid binding transcription factor activity (GO:0001071);; biological process: biological regulation (GO:0065007);; cellular component: cell (GO:0005623);; cellular component: organelle (GO:0043226);; cellular component: organelle part (GO:0044422);; cellular component: cell part (GO:0044464);; cellular component: membrane-enclosed lumen (GO:0031974);; cellular componen…
ENSG00000151967	SCHIP1	6.42564	6.21959	3.7251	0	1.22774e-54	11.6792	up	3.50023e-54	11.7268	up	1.37853e-39	10.9225	up	--	--	Cellular Component: nucleoplasm (GO:0005654);; Cellular Component: cytosol (GO:0005829);; Cellular Component: plasma membrane (GO:0005886);; Cellular Component: nuclear body (GO:0016604);; Cellular Component: cell junction (GO:0030054);;	--	--	[R]	General function prediction only	Schwannomin-interacting protein 1	IQCJ-SCHIP1 readthrough transcript protein OS=Homo sapiens OX=9606 GN=IQCJ-SCHIP1 PE=1 SV=2	S	Function unknown	PREDICTED: schwannomin-interacting protein 1 isoform X5 [Macaca fascicularis]	cellular component: cell (GO:0005623);; cellular component: organelle (GO:0043226);; cellular component: organelle part (GO:0044422);; cellular component: cell part (GO:0044464);; cellular component: membrane (GO:0016020);; cellular component: membrane-enclosed lumen (GO:0031974);; cellular component: cell junction (GO:0030054)
ENSG00000152413	HOMER1	11.7681	11.8385	11.6395	3.66735	1.65514e-12	1.59718	up	1.33976e-12	1.60278	up	1.8292e-12	1.59397	up	--	--	Molecular Function: G-protein coupled receptor binding (GO:0001664);; Biological Process: tissue homeostasis (GO:0001894);; Biological Process: system process (GO:0003008);; Biological Process: skeletal muscle contraction (GO:0003009);; Biological Process: muscle system process (GO:0003012);; Molecular Function: molecular_function (GO:0003674);; Molecular Function: receptor binding (GO:0005102);;…	K15010|5.4e-172|hsa:9456|K15010 homer | (RefSeq) HOMER1, HOMER, HOMER1A, HOMER1B, HOMER1C, SYN47, Ves-1; homer scaffold protein 1	FoxO signaling pathway (ko04068);; Glutamatergic synapse (ko04724)	--	--	WH1 domain	Homer protein homolog 1 OS=Homo sapiens OX=9606 GN=HOMER1 PE=1 SV=2	Z	Cytoskeleton	homer protein homolog 1 isoform 1 [Homo sapiens]	molecular function: binding (GO:0005488);; biological process: biological regulation (GO:0065007);; biological process: multicellular organismal process (GO:0032501);; molecular function: structural molecule activity (GO:0005198);; cellular component: cell (GO:0005623);; cellular component: cell part (GO:0044464);; cellular component: membrane (GO:0016020);; biological process: cellular process (…
ENSG00000152433	ZNF547	1.82515	1.36614	0.651722	0.302326	2.82126e-15	3.35073	up	2.81316e-14	3.20069	up	9.20749e-05	1.96263	up	--	--	Molecular Function: nucleic acid binding (GO:0003676);; Biological Process: regulation of transcription, DNA-templated (GO:0006355);;	K09228|4.4e-101|hsa:284306|K09228 KRAB domain-containing zinc finger protein | (RefSeq) ZNF547, MIP-2A, SEDLP1, TRAPPC2.19, TRAPPC2B, TRAPPC2P1; zinc finger protein 547	Herpes simplex virus 1 infection (ko05168)	[R]	General function prediction only	Zinc-finger double domain	Zinc finger protein 547 OS=Homo sapiens OX=9606 GN=ZNF547 PE=1 SV=2	S	Function unknown	zinc finger protein 547, isoform CRA_c [Homo sapiens]	molecular function: binding (GO:0005488);; biological process: biological regulation (GO:0065007)
[truncated: 1,655 more rows]
