# Supplementary material for: ZNF32 histidine 179 and 183 single-site and double-site mutations promote nuclear speckle formation but differentially regulate the proliferation of breast cancer cells
Source: Front Cell Dev Biol. 2025 Feb 19;13:1490231. doi: 10.3389/fcell.2025.1490231 (PMC11880268; doi:10.3389/fcell.2025.1490231)
Supplement: Supplementary file 1 [file DataSheet1.zip › Supplementary Files/Supplemental Table 2.xlsx]

## Sheet: Sheet1
All DEMs (Nuclear speckles formation)
#ID	Name	H179A -1	H179A -2	H179A -3	H179A -4	H179A -5	H179A -6	H183A -1	H183A -2	H183A -3	H183A -4	H183A -5	H183A -6	H179, 183A -1	H179, 183A -2	H179, 183A -3	H179, 183A -4	H179, 183A -5	H179, 183A -6	WT -1	WT-2	WT -3	WT -4	WT -5	WT -6	WT vs H179A-log2FC	WT vs H179A-Pvalue	WT vs H179A-VIP	WT vs H179A-(FC_1_Pvalue_0.1_VIP_1)_regulated	WT vs H183A-log2FC	WT vs H183A-Pvalue	WT vs H183A-VIP	WT vs H183A-(FC_1_Pvalue_0.1_VIP_1)_regulated	WT vs H179, 183A-log2FC	WT vs H179, 183A-Pvalue	WT vs H179, 183A-VIP	WT vs H179, 183A-(FC_1_Pvalue_0.1_VIP_1)_regulated	KEGG_annotation	KEGG_pathway_annotation	LM_ID	NAME	SYSTEMATIC_NAME	SYNONYMS	CATEGORY(lipidmaps)	MAIN_CLASS(lipidmaps)	SUB_CLASS(lipidmaps)	HMDB_ID	kingdom(HMDB)	super_class(HMDB)
neg_1020	Hydroxyproline	39.845	36.9638	33.1089	22.2562	21.8069	31.3288	46.9908	38.6086	32.5811	33.7554	27.2804	33.7417	34.7802	34.4917	23.6293	41.7005	30.6126	41.3971	47.9828	49.1236	60.112	50.8046	52.5558	54.4292	-0.79926	0.000274831	1.75562	down	-0.581153	0.000640768	2.13568	down	-0.630159	0.000484863	2.01973	down	C01157	Metabolic pathways(ko01100);;Arginine and proline metabolism(ko00330);;ABC transporters(ko02010)	--	--	--	--	--	--	--	HMDB0240251	Organic compounds	Organic acids and derivatives
neg_1026	L-Pyroglutamic acid	1194.66	830.751	754.174	547.558	550.314	779.98	1318.25	1058.57	779.491	865.532	779.657	922.237	842.917	844.604	637.81	1014.58	733.361	972.905	1236.57	1268.6	1544.57	1275.21	1343.3	1342.14	-0.83081	0.00117576	1.67944	down	-0.506785	0.00442009	1.96317	down	-0.680496	6.82708e-05	2.10502	down	C01879	Glutathione metabolism(ko00480);;Metabolic pathways(ko01100)	--	--	--	--	--	--	--	HMDB0000267	Organic compounds	Organic acids and derivatives
neg_1426	Isohumbertiol	28.4748	17.2756	14.8506	12.9802	18.8412	12.0139	23.5641	25.8844	11.8267	9.35168	24.1559	9.64191	32.3685	27.2301	16.149	12.2209	11.0197	29.7322	23.3822	40.0587	35.7541	40.9716	31.0277	22.4849	-0.913156	0.00528153	1.46417	down	-0.988165	0.00903101	1.67498	down	-0.678346	0.0587082	1.25176	down	--	--	--	--	--	--	--	--	--	--	--	--
neg_2547	Pantothenate	338.703	221.977	218.096	154.718	163.89	249.853	443.376	281.113	209.626	310.575	230.867	299.533	333.39	217.446	90.6431	456.041	216.485	335.16	371.535	356.424	524.019	339.216	415.401	372.895	-0.855559	0.00124696	1.60247	down	-0.449996	0.0437195	1.48021	down	-0.677963	0.0734338	1.26922	down	C00864	beta-Alanine metabolism(ko00410);;Vitamin digestion and absorption(ko04977);;Pantothenate and CoA biosynthesis(ko00770);;Metabolic pathways(ko01100)	--	--	--	--	--	--	--	HMDB0000210	Organic compounds	Organic oxygen compounds
neg_3094	Kamolonol	3.56624	6.98795	1.03609	2.47659	0	5.01576	18.2905	22.0899	11.6295	25.9177	26.0734	34.7625	20.1073	1.62428	5.5459	35.4221	16.4519	6.11202	55.5079	91.5152	45.5762	98.3859	47.1295	106.463	-7.71402	0.00144187	1.76982	down	-1.66934	0.00526799	1.91794	down	-2.90577	0.00192167	1.95874	down	--	--	--	--	--	--	--	--	--	HMDB0039036	Organic compounds	Phenylpropanoids and polyketides
neg_3284	CDP-DG(18:0/18:1(11Z))	0	0	0	0	0	0	0	0	0	0	2.36172	1.72706	13.9115	3.68415	0	3.01015	4.65739	2.94144	3.60672	21.2221	3.42322	39.625	17.9559	21.2967	-21.5289	0.0228293	1.38254	down	-15.2324	0.0260757	1.65384	down	-4.79181	0.0634924	1.33725	down	--	--	LMGP13010014	CDP-DG(18:0/18:1(11Z))	[({[(2R,3R,5R)-5-(4-amino-2-oxo-1,2-dihydropyrimidin-1-yl)-3,4-dihydroxyoxolan-2-yl]methoxy}(hydroxy)phosphoryl)oxy][(2R)-2-[(11Z)-octadec-11-enoyloxy]-3-(octadecanoyloxy)propoxy]phosphinic acid	CDP-DG(36:1); CDP-DG(18:0_18:1)	Glycerophospholipids [GP]	CDP-Glycerols [GP13]	CDP-diacylglycerols [GP1301]	--	--	--
neg_3689	LysoPE(0:0/18:2(9Z,12Z))	304.597	192.24	162.479	172.816	146.493	185.915	306.696	305.363	205.63	179.404	205.541	196.802	265.726	282.82	239.574	261.691	217.888	227.367	296.391	310.592	302.348	288.01	228.041	323.63	-0.620619	0.00651292	1.49469	down	-0.346955	0.0630599	1.53313	down	-0.223621	0.0339074	1.47385	down	--	--	--	--	--	--	--	--	--	--	--	--
neg_3776	1-Oleoylglycerophosphoserine	43.8152	20.2	20.048	19.0951	22.5508	23.7352	38.3435	26.4846	34.4843	25.6274	25.7222	22.2682	28.3096	29.6354	28.4315	31.8139	19.7839	24.3866	47.7439	41.6242	52.7474	43.6647	30.6938	44.5673	-0.851597	0.00381473	1.52444	down	-0.601079	0.00407147	1.95169	down	-0.682677	0.00148427	1.93182	down	--	--	--	--	--	--	--	--	--	--	--	--
neg_3799	LysoPC(15:0)	2901.18	2089.03	1494.72	1420.33	1405.86	1593.5	2505.96	2441.84	2066.78	1696.66	1740.35	1744.69	2413.02	2542.44	2105.51	2288.9	1881.35	2074.64	2847.08	3166.1	2840.56	2825.5	2059.46	3047.17	-0.662897	0.0082126	1.45884	down	-0.466808	0.00562092	1.89904	down	-0.329351	0.0135652	1.65165	down	C04230	Glycerophospholipid metabolism(ko00564);;Choline metabolism in cancer(ko05231)	--	--	--	--	--	--	--	HMDB0010381	Organic compounds	Lipids and lipid-like molecules
neg_3801	2-Oleoylglycerophosphocholine	133.138	103.236	58.7314	68.8375	64.0341	86.9437	121.413	123.29	82.4178	68.496	79.1378	85.2239	98.121	113.054	99.1815	97.1872	91.0362	107.769	116.925	138.72	114.136	112.708	89.0155	134.735	-0.502658	0.0468798	1.17578	down	-0.355748	0.0704452	1.43912	down	-0.209046	0.0758425	1.3234	down	--	--	--	--	--	--	--	--	--	--	--	--
neg_3911	LysoPC(16:0)	105.584	74.0916	56.3055	47.8657	55.5868	58.9621	100.003	100.06	82.3174	74.6594	63.8168	72.4781	116.112	110.836	90.7588	94.4349	76.6445	85.134	116.912	122.075	123.908	119.578	81.6045	133.572	-0.843318	0.00137099	1.62392	down	-0.503095	0.00534636	1.96171	down	-0.279876	0.0574671	1.3227	down	C04230	Glycerophospholipid metabolism(ko00564);;Choline metabolism in cancer(ko05231)	--	--	--	--	--	--	--	HMDB0240262	Organic compounds	Lipids and lipid-like molecules
neg_3958	1-Stearoylglycerophosphoglycerol	80.6445	98.1391	104.673	63.6189	118.376	65.5644	49.671	72.3438	61.0253	108.939	82.2322	92.1944	84.0246	87.0498	85.7916	97.6061	90.0472	97.3903	127.7	140.475	105.846	138.278	114.793	97.4273	-0.473952	0.0199093	1.3066	down	-0.669851	0.00373023	1.63428	down	-0.408449	0.00670565	1.80049	down	--	--	--	--	--	--	--	--	--	--	--	--
neg_4008	LysoPC(17:0)	1857.4	1223.49	867.654	808.057	894.419	1032.77	1681.92	1626.59	1187.35	1153.49	1167.99	1151.02	1521.33	1403.58	1145.83	1428.1	1182.55	1232.69	1793.12	1974.36	1815.1	1793.53	1367.84	1944.6	-0.730089	0.00691292	1.49354	down	-0.434238	0.00793151	1.85886	down	-0.431571	0.00211369	1.87686	down	C04230	Choline metabolism in cancer(ko05231);;Glycerophospholipid metabolism(ko00564)	--	--	--	--	--	--	--	HMDB0012108	Organic compounds	Lipids and lipid-like molecules
neg_4010	Amphibine H	1190.47	780.434	448.121	407.239	484.395	574.239	1044.38	942.2	638.256	651.07	626.478	618.275	878.335	825.031	627.813	755.338	646.791	648.396	983.962	1099.65	979.706	1008.82	736.608	1078.89	-0.695259	0.0405472	1.22809	down	-0.40397	0.0380647	1.61668	down	-0.426672	0.00457766	1.77311	down	--	--	--	--	--	--	--	--	--	--	--	--
neg_4013	1-Stearoyl-sn-glycerol 3-phosphocholine	10902.2	7043.62	4791.91	4402.59	4935.39	5856.15	9929.85	9466.23	6990.82	6732.79	6670.34	6426.15	8793.84	8192.44	6772.47	8021.61	6849.21	6868.53	10369.4	11466.5	10457.2	10465.5	7710.62	10905	-0.757739	0.0091278	1.45974	down	-0.421404	0.0128419	1.79157	down	-0.428511	0.00267548	1.85498	down	--	--	--	--	--	--	--	--	--	--	--	--
neg_4015	Tetronasin	262.252	169.669	97.9521	90.6328	106.633	126.056	200.102	210.899	139.126	144.524	141.756	135.715	181.425	199.276	141.442	173.552	140.205	148.733	228.094	248.923	233.183	219.192	160.321	255.974	-0.747882	0.0273376	1.2967	down	-0.477825	0.0100388	1.82574	down	-0.447662	0.00648633	1.76169	down	--	--	--	--	--	--	--	--	--	--	--	--
neg_4115	PG(16:0/0:0)[U]	861.309	563.293	343.201	347.626	384.051	309.842	726.025	647.306	454.791	422.39	464.952	456.702	399.001	355.369	359.782	521.637	323.504	381.435	655.922	733.86	731.643	678.986	508.022	917.596	-0.66941	0.048511	1.1806	down	-0.423286	0.0407425	1.62446	down	-0.847533	0.00108637	2.00164	down	--	--	--	--	--	--	--	--	--	--	--	--
neg_4120	PE(16:0/18:1(11Z))	31406.8	36410.2	41005.4	33460.4	37831.9	33128.1	64335.6	60559.4	30296.4	29649.4	31360.3	28936.5	46581.2	32120.5	49292.7	35228.3	46239.4	34353	200050	102834	111594	86389	107924	83410.6	-1.63773	0.00603251	1.59667	down	-1.52247	0.00643405	1.81175	down	-1.45947	0.0075315	1.81256	down	--	--	LMGP02010010	PE(16:0/18:1(11Z))	1-hexadecanoyl-2-(11Z-octadecenoyl)-sn-glycero-3-phosphoethanolamine	PE(16:0/18:1); PE(34:1); PE(16:0_18:1)	Glycerophospholipids [GP]	Glycerophosphoethanolamines [GP02]	Diacylglycerophosphoethanolamines [GP0201]	HMDB0008926	Organic compounds	Lipids and lipid-like molecules
neg_4122	Araliacerebroside	58886.8	70336.3	461348	372996	291364	316308	69103.7	79536.8	261063	235349	273427	230693	90182.7	282095	225951	236726	228665	235306	729164	451079	603190	351356	591599	343085	-1.29181	0.0217922	1.28434	down	-1.56258	0.00233865	1.75079	down	-1.26571	0.00390937	1.85965	down	--	--	--	--	--	--	--	--	--	--	--	--
neg_4167	3-O-Sulfogalactosylceramide (d18:1/18:0)	6375.01	6327.94	13432.9	10067	12906.8	12908.9	6305.14	7189.05	8698.41	8375.49	11062.8	9966.96	8476.12	10203.5	8592.54	10111	9300.46	10271.7	29445.3	25185.4	14436.2	19471.8	15300.7	20236.4	-1.02501	0.00522845	1.52918	down	-1.24496	0.00281766	1.86922	down	-1.08176	0.00482921	1.92076	down	--	--	--	--	--	--	--	--	--	--	--	--
neg_969	Caproate (6:0)	7.87204	2.28666	3.93705	1.58009	4.20631	2.03222	6.43394	7.37676	4.01101	5.9024	3.22412	0	4.93869	5.98202	9.49102	2.17029	3.70942	5.58614	12.9368	13.0263	11.3091	10.0101	6.88905	10.4284	-1.74727	0.000318622	1.71518	down	-4.40649	0.00149762	1.96427	down	-1.12734	0.00264758	1.79182	down	--	--	--	--	--	--	--	--	--	--	--	--
neg_3676	LysoPE(0:0/20:1(11Z))	422.909	337.357	288.191	310.494	203.905	296.145	412.034	452.987	216.33	251.374	237.039	256.39	239.831	251.623	263.547	270.28	269.536	232.537	218.444	225.245	222.267	179.447	147.559	170.876	0.660259	0.00850868	1.47545	up	0.606651	0.0435266	1.31659	up	0.407477	0.00420479	1.82312	up	--	--	--	--	--	--	--	--	--	HMDB0011482	Organic compounds	Lipids and lipid-like molecules
neg_3677	LysoPC(20:4(8Z,11Z,14Z,17Z))	3578.93	2928.96	2437.72	2621.77	1818.46	2573.28	3413.42	3848.15	1920.07	1964.82	2104.82	2129.54	1950.56	2070.95	2230.02	2195.49	2221.01	1922.96	1844.68	1760.48	1860.28	1458.34	1145.17	1447.14	0.737393	0.00438088	1.54557	up	0.654537	0.0351145	1.35696	up	0.422062	0.00497954	1.79958	up	--	--	--	--	--	--	--	--	--	--	--	--
neg_3752	Cytochalasin Opho	112.278	89.0187	73.9517	56.0963	58.7102	81.531	80.4365	72.582	63.7804	58.7424	61.1591	68.0083	62.7531	69.4038	69.2765	81.5097	65.7882	68.1425	53.3439	45.5117	80.2946	52.2249	41.0075	54.3274	0.521565	0.042943	1.15792	up	0.334014	0.0792519	1.00724	up	0.380209	0.0444568	1.37858	up	--	--	--	--	--	--	--	--	--	--	--	--
[truncated: 4 more columns]
